# Supplementary material for: Mediation analysis of depressive symptoms in the relationship between pulmonary function (measured by peak expiratory flow) and cognitive function among older adults in Chinese
Source: PLoS One. 2025 Jul 24;20(7):e0328231. doi: 10.1371/journal.pone.0328231 (PMC12289082; doi:10.1371/journal.pone.0328231)
Supplement: S1 Table — (CSV) [file pone.0328231.s001.csv]

Supplementary Table S1. Characteristics of participants included in the final analysis.
PEF	age	CESD	gender	marital	smoking	drinking	education_level	Family_residence	bmi	Number_of_chronic_conditions	MMSE4	Total_wealth	phys_active
300	60	6	female	married	no	no	illiterate	Rural	Normal	1	6.5	72480	1
430	63	6	male	married	yes	yes	illiterate	Rural	Normal	1	5.5	72480	1
400	72	16	male	married	yes	yes	Middle school	Rural	Normal	1	7	35950	1
270	61	10	female	married	no	yes	illiterate	Rural	Overweight	1	2	22550	1
330	61	11	male	married	yes	yes	Primary school	Rural	Normal	0	8	NA	0
380	62	21	male	married	yes	yes	illiterate	Rural	Normal	¡Ý2	13.5	45020	1
220	65	18	female	single	no	yes	illiterate	Urban	Overweight	¡Ý2	3	20106	1
250	62	8	male	married	yes	yes	Primary school	Urban	Normal	¡Ý2	5	NA	1
210	63	5	female	married	no	no	illiterate	Rural	Overweight	¡Ý2	9	429940	0
240	64	22	female	married	no	no	Primary school	Rural	Underweight	¡Ý2	8.5	18400	1
310	68	23	male	married	yes	yes	Primary school	Rural	Normal	¡Ý2	10.5	42800	0
170	75	10	female	married	no	no	illiterate	Rural	Underweight	¡Ý2	2	NA	0
230	66	26	female	single	no	no	Primary school	Rural	Overweight	¡Ý2	6	8440	1
330	69	4	male	married	yes	yes	Primary school	Rural	Normal	¡Ý2	9.5	41300	0
180	68	11	female	married	yes	yes	Primary school	Rural	Normal	¡Ý2	5.5	41300	0
390	65	4	male	married	yes	yes	Primary school	Rural	Normal	¡Ý2	14	508100	1
410	69	6	male	married	yes	yes	illiterate	Rural	Normal	1	7	101000	0
110	63	19	female	married	yes	no	Primary school	Rural	Normal	¡Ý2	8	23100	0
370	60	12	male	married	yes	yes	illiterate	Rural	Normal	¡Ý2	8.5	101240	1
290	75	15	male	married	yes	yes	Primary school	Rural	Normal	¡Ý2	9.5	133000	0
240	61	12	male	married	yes	no	Primary school	Rural	Underweight	¡Ý2	9	-630900	0
340	60	7	male	married	no	no	Primary school	Rural	Normal	1	12.5	361798	1
310	65	9	female	married	no	no	Primary school	Rural	Normal	¡Ý2	7	22200	1
220	73	10	male	married	yes	yes	Primary school	Rural	Normal	1	12	NA	1
130	67	28	female	married	no	no	Primary school	Rural	Overweight	¡Ý2	13.5	44900	0
410	66	27	male	married	yes	no	Primary school	Rural	Underweight	¡Ý2	9.5	44900	0
400	70	6	male	married	yes	no	illiterate	Rural	Normal	¡Ý2	5	45800	1
290	66	5	male	married	yes	yes	Primary school	Rural	Normal	0	11	47650	0
400	70	2	male	married	no	yes	Middle school	Rural	Normal	1	15	237830	1
240	62	20	female	married	no	no	illiterate	Rural	Normal	1	6	99450	1
230	66	23	male	married	yes	yes	Primary school	Rural	Underweight	1	13.5	99450	1
260	69	8	female	married	no	yes	Primary school	Rural	Normal	1	5.5	225792	1
300	71	5	male	married	no	no	Primary school	Rural	Overweight	¡Ý2	9	225792	1
370	61	7	female	married	no	yes	illiterate	Rural	Overweight	0	7	54700	0
440	62	9	male	married	no	yes	Primary school	Rural	Normal	¡Ý2	14	NA	0
390	61	6	male	single	yes	yes	Primary school	Rural	Normal	¡Ý2	6	-20	1
130	63	11	female	married	no	no	illiterate	Rural	Overweight	¡Ý2	7.5	NA	1
270	61	11	female	married	no	no	Primary school	Rural	Normal	0	13.5	262500	1
480	62	4	male	married	yes	no	High school and above	Rural	Normal	0	18	262500	1
240	80	14	male	married	yes	yes	High school and above	Rural	Normal	1	13	NA	1
240	61	6	male	single	yes	yes	Primary school	Rural	Normal	1	13.5	NA	0
280	66	3	female	married	no	no	illiterate	Rural	Overweight	0	4.5	71700	1
420	64	3	male	single	yes	yes	Middle school	Rural	Overweight	¡Ý2	14.5	83000	1
160	60	11	female	married	no	no	illiterate	Rural	Normal	¡Ý2	6	15900	0
290	70	3	male	married	yes	yes	Primary school	Urban	Normal	¡Ý2	9	94170	1
275	63	6	female	married	no	no	Primary school	Urban	Normal	¡Ý2	12.5	94170	1
375	70	3	male	married	yes	no	illiterate	Urban	Normal	1	9.5	2600	1
275	72	20	male	married	yes	no	Middle school	Urban	Normal	0	8.5	NA	1
200	62	5	male	married	yes	no	illiterate	Urban	Normal	¡Ý2	3	NA	1
175	63	6	female	married	no	no	Primary school	Urban	Normal	1	7	NA	1
135	61	10	male	married	yes	yes	Primary school	Urban	Overweight	¡Ý2	12.5	NA	1
125	78	6	male	married	yes	yes	Primary school	Urban	Normal	¡Ý2	6	NA	1
200	67	2	male	married	yes	yes	Middle school	Urban	Overweight	1	14.5	104290	0
100	68	8	female	married	no	yes	Primary school	Urban	Normal	1	12.5	1850	0
225	71	3	male	married	yes	no	Middle school	Urban	Normal	1	11.5	1850	0
300	60	9	male	married	yes	no	Primary school	Rural	Normal	¡Ý2	14	51875	0
270	68	17	male	married	yes	no	Primary school	Rural	Normal	¡Ý2	10	8270	1
120	66	11	female	married	no	no	illiterate	Rural	Overweight	¡Ý2	1	8270	1
390	64	10	male	married	yes	yes	Primary school	Rural	Normal	0	6.5	125100	1
410	71	7	male	married	yes	yes	Primary school	Rural	Normal	1	7	22000	1
370	65	15	male	married	yes	yes	Primary school	Rural	Normal	1	14.5	101970	1
220	61	4	male	married	yes	yes	Primary school	Rural	Overweight	1	10.5	NA	1
330	62	15	male	married	yes	yes	Primary school	Rural	Overweight	1	12	71850	1
385	62	12	male	married	no	no	Primary school	Rural	Overweight	1	13	-98100	1
200	77	1	male	married	yes	no	illiterate	Rural	Normal	1	2	3250	0
150	61	0	female	married	no	no	Primary school	Urban	Normal	0	11.5	NA	1
450	64	0	male	married	no	yes	Primary school	Urban	Obesity	1	9.5	NA	1
390	64	1	male	married	yes	yes	Middle school	Urban	Normal	0	14.5	128250	1
260	69	14	female	married	no	no	Middle school	Urban	Overweight	¡Ý2	11	182050	1
320	68	11	male	single	yes	yes	Primary school	Urban	Normal	¡Ý2	12	186400	0
290	63	2	male	married	yes	no	High school and above	Rural	Overweight	1	13.5	NA	1
310	83	2	male	married	no	yes	Middle school	Rural	Normal	¡Ý2	7	38500	1
190	67	19	female	married	no	yes	Primary school	Rural	Underweight	¡Ý2	8	10600	0
260	76	1	male	married	yes	yes	Middle school	Urban	Normal	1	9.5	200700	1
160	73	2	female	married	no	yes	Middle school	Urban	Normal	¡Ý2	14	200700	1
280	60	0	male	married	yes	yes	Middle school	Urban	Obesity	¡Ý2	18.5	-313980	0
240	80	20	female	married	no	no	Primary school	Urban	Normal	0	7	1207260	1
190	68	8	male	married	yes	yes	Primary school	Urban	Normal	¡Ý2	6	299610	0
230	64	7	female	married	no	no	Primary school	Urban	Obesity	¡Ý2	15.5	NA	0
400	69	4	male	married	yes	yes	Primary school	Urban	Normal	1	13.5	4250	0
260	68	9	female	married	no	no	illiterate	Urban	Normal	1	11	4250	0
250	65	7	male	married	yes	yes	Primary school	Urban	Normal	0	8.5	71500	1
320	64	10	male	married	yes	yes	Primary school	Urban	Normal	¡Ý2	11.5	13530	1
190	70	16	female	married	no	no	Primary school	Urban	Normal	¡Ý2	6	15480	0
310	60	3	male	married	yes	yes	Primary school	Urban	Normal	1	5	236400	1
380	62	12	male	married	yes	yes	Primary school	Urban	Overweight	1	13.5	NA	0
490	61	5	male	married	no	yes	High school and above	Urban	Normal	1	7.5	284400	0
240	70	3	male	married	yes	yes	Primary school	Urban	Underweight	¡Ý2	13.5	373200	0
280	69	6	male	married	no	yes	Primary school	Urban	Normal	¡Ý2	12.5	NA	1
240	61	11	female	married	no	no	Middle school	Urban	Overweight	¡Ý2	15.5	NA	0
240	79	14	male	single	yes	yes	illiterate	Urban	Normal	¡Ý2	5	37590	1
180	80	22	female	single	no	no	illiterate	Rural	Underweight	¡Ý2	9	300045	1
250	73	0	male	married	yes	no	Primary school	Rural	Normal	1	14.5	NA	1
240	64	6	female	single	no	no	illiterate	Urban	Normal	0	5	1097300	0
210	63	4	female	single	no	no	illiterate	Urban	Normal	¡Ý2	8.5	1800	1
330	66	2	male	married	no	no	Primary school	Urban	Normal	0	9	NA	0
490	62	6	male	married	no	no	Primary school	Urban	Normal	¡Ý2	13.5	7830	0
470	62	8	male	married	yes	yes	Middle school	Urban	Normal	1	12	1062000	1
570	67	0	male	married	no	yes	Middle school	Urban	Overweight	¡Ý2	10.5	308400	1
210	60	1	female	married	no	no	illiterate	Rural	Normal	¡Ý2	3	34300	0
450	60	4	male	married	yes	yes	Primary school	Rural	Normal	0	14.5	NA	1
370	69	3	female	married	no	no	Primary school	Rural	Normal	¡Ý2	11	21400	1
390	71	1	male	married	yes	no	Primary school	Rural	Normal	1	14	21400	1
150	61	9	female	married	no	no	illiterate	Rural	Normal	¡Ý2	5.5	6700	1
300	66	8	female	married	no	no	illiterate	Rural	Normal	1	5	22600	1
200	78	4	male	married	yes	yes	Primary school	Rural	Underweight	0	6.5	22600	1
180	74	2	male	single	yes	yes	Primary school	Rural	Underweight	¡Ý2	5.5	12800	0
210	64	9	female	married	no	no	illiterate	Rural	Normal	¡Ý2	9	NA	0
305	65	15	female	married	no	no	Primary school	Urban	Normal	1	8.5	37929	0
260	64	9	male	married	yes	yes	Primary school	Urban	Normal	0	9	37929	0
290	61	5	male	married	yes	yes	Primary school	Urban	Normal	1	12	NA	1
470	60	3	male	married	yes	no	Middle school	Urban	Overweight	1	9.5	135500	0
540	60	1	male	married	no	yes	Primary school	Urban	Normal	0	11.5	158300	0
260	67	3	female	married	no	no	Primary school	Urban	Overweight	¡Ý2	12	159160	1
320	68	16	male	single	yes	yes	Primary school	Rural	Underweight	0	14	NA	1
375	62	13	female	married	yes	yes	illiterate	Rural	Normal	¡Ý2	7	20880	1
300	67	21	female	married	no	no	illiterate	Rural	Normal	¡Ý2	4.5	47810	1
230	77	14	male	married	yes	yes	Primary school	Rural	Underweight	1	9	47810	1
300	72	7	male	married	yes	yes	Primary school	Rural	Normal	¡Ý2	6	29900	0
160	72	18	female	married	no	no	illiterate	Rural	Normal	0	4	29900	0
110	63	3	male	single	yes	no	Middle school	Urban	Normal	0	12.5	NA	1
510	62	3	male	married	yes	yes	Middle school	Urban	Normal	1	13.5	NA	1
170	71	11	male	married	yes	yes	Middle school	Urban	Normal	¡Ý2	7	5150	0
400	70	7	male	married	no	yes	Primary school	Rural	Normal	¡Ý2	10	NA	0
100	63	12	male	married	yes	yes	Primary school	Rural	Normal	0	14.5	1943150	1
520	68	6	male	married	yes	no	Primary school	Rural	Normal	0	18	3401700	1
630	63	3	male	married	yes	no	Primary school	Rural	Normal	1	13.5	NA	0
260	61	3	female	married	no	yes	illiterate	Rural	Overweight	¡Ý2	11.5	NA	0
330	64	3	female	married	no	no	illiterate	Rural	Normal	¡Ý2	8.5	1600	1
325	74	4	male	married	yes	no	illiterate	Rural	Underweight	1	14.5	20750	0
250	73	2	female	married	no	no	illiterate	Rural	Normal	¡Ý2	4.5	NA	0
410	73	4	male	married	yes	yes	Middle school	Rural	Overweight	1	14	NA	0
350	63	7	male	married	yes	no	Primary school	Rural	Normal	1	14.5	34850	0
300	60	5	female	married	no	no	illiterate	Rural	Overweight	1	6.5	NA	0
290	68	6	female	married	no	no	Primary school	Rural	Normal	0	8.5	22200	1
450	60	6	male	married	yes	yes	Primary school	Rural	Normal	0	10	NA	0
370	71	18	male	married	no	no	Primary school	Rural	Underweight	1	10.5	4750	0
550	63	3	male	married	yes	no	illiterate	Rural	Normal	0	13	135630	0
310	63	2	female	married	no	no	illiterate	Rural	Normal	1	17	135630	0
340	73	5	male	married	no	no	Primary school	Rural	Overweight	0	12.5	9554	0
370	66	1	male	married	no	no	Primary school	Rural	Normal	0	10	NA	1
670	61	3	male	married	yes	yes	Primary school	Rural	Normal	1	15.5	204250	1
340	68	5	male	married	yes	yes	Primary school	Rural	Normal	1	15	1032840	0
450	72	10	male	married	no	no	Middle school	Rural	Normal	¡Ý2	14	765560	0
120	74	0	female	single	no	no	illiterate	Rural	Obesity	1	6	NA	0
380	70	3	male	married	yes	no	Primary school	Rural	Normal	0	7.5	217950	0
290	74	18	female	single	no	no	illiterate	Rural	Normal	0	8	150320	1
250	70	9	female	married	no	no	Primary school	Rural	Overweight	1	16.5	NA	1
170	66	3	male	married	yes	no	Primary school	Rural	Normal	1	12.5	301750	1
470	68	1	male	married	yes	no	Middle school	Rural	Normal	¡Ý2	12.5	803184	0
470	64	10	male	married	yes	no	illiterate	Rural	Underweight	¡Ý2	15	NA	0
640	60	18	male	married	yes	yes	Primary school	Rural	Normal	0	15.5	172150	1
370	63	13	male	single	yes	yes	Primary school	Rural	Normal	1	11	750	1
310	60	5	male	married	no	no	Primary school	Rural	Normal	1	12.5	17300	0
260	62	11	male	married	yes	yes	Primary school	Rural	Normal	0	11.5	NA	0
190	64	6	female	married	no	no	Primary school	Rural	Normal	1	17	NA	1
430	65	7	male	married	yes	yes	Primary school	Urban	Normal	0	15	7300	1
400	63	6	female	married	no	no	Primary school	Urban	Overweight	¡Ý2	14	7300	1
310	63	9	male	married	yes	yes	Primary school	Rural	Normal	¡Ý2	5.5	NA	0
520	66	3	male	married	yes	yes	Primary school	Rural	Normal	¡Ý2	11.5	26050	1
380	60	5	female	married	no	no	Primary school	Rural	Normal	¡Ý2	18	108300	1
330	66	6	male	married	no	no	Primary school	Rural	Normal	0	15	13650	0
230	62	10	male	married	yes	yes	illiterate	Rural	Normal	1	5	NA	1
220	72	7	male	married	yes	yes	High school and above	Rural	Normal	¡Ý2	14.5	38490	0
280	63	4	female	married	no	no	Middle school	Rural	Normal	¡Ý2	18.5	38490	0
450	68	16	male	married	yes	yes	Middle school	Rural	Normal	0	11	80000	1
410	67	16	male	married	yes	yes	illiterate	Rural	Underweight	¡Ý2	11	9250	0
300	66	4	male	married	yes	yes	Primary school	Rural	Normal	¡Ý2	12.5	10812	1
60	65	13	female	single	no	yes	Primary school	Rural	Normal	1	4	NA	1
160	69	20	female	single	no	no	illiterate	Rural	Overweight	1	5.5	NA	1
150	69	10	female	single	no	no	Primary school	Rural	Normal	¡Ý2	7	70050	0
260	67	11	female	single	no	yes	Primary school	Rural	Normal	¡Ý2	5.5	38980	1
230	71	4	female	single	no	no	Middle school	Rural	Normal	¡Ý2	15	36710	1
150	65	5	male	married	yes	yes	Primary school	Rural	Overweight	1	5	121013	0
170	61	2	female	married	no	yes	illiterate	Rural	Overweight	¡Ý2	3	409060	0
200	62	0	male	married	yes	yes	illiterate	Rural	Normal	0	5	409060	0
290	60	0	male	married	yes	no	Primary school	Rural	Overweight	¡Ý2	11	-13776	0
350	66	19	male	married	yes	no	Primary school	Rural	Normal	¡Ý2	11	NA	0
340	63	6	female	married	no	yes	Primary school	Rural	Normal	0	9.5	113100	1
500	71	4	male	married	yes	no	High school and above	Rural	Normal	¡Ý2	12	113100	1
240	71	5	male	married	yes	yes	High school and above	Rural	Normal	¡Ý2	11	NA	0
350	65	25	male	married	yes	yes	Primary school	Rural	Normal	¡Ý2	15	153500	0
300	67	24	male	married	yes	yes	Primary school	Rural	Normal	¡Ý2	6	22250	0
390	71	0	male	single	yes	no	Primary school	Rural	Normal	1	11.5	NA	1
220	68	9	female	single	no	yes	Primary school	Rural	Overweight	0	13	-20310	0
190	73	14	female	single	no	yes	illiterate	Rural	Overweight	¡Ý2	4.5	54225	1
550	62	11	male	married	yes	yes	Middle school	Rural	Normal	1	13	NA	1
290	63	12	female	married	no	no	Primary school	Rural	Normal	1	10.5	139000	0
360	65	12	male	single	yes	no	illiterate	Rural	Overweight	1	5	3700	1
330	67	17	female	married	no	no	Primary school	Rural	Normal	¡Ý2	12	153200	0
390	67	11	male	married	yes	yes	Primary school	Rural	Overweight	¡Ý2	13.5	153200	0
250	68	10	female	married	no	no	Primary school	Rural	Overweight	¡Ý2	6	NA	1
490	68	7	male	married	yes	no	Primary school	Rural	Normal	¡Ý2	16.5	NA	1
350	64	7	female	married	no	yes	Primary school	Rural	Normal	1	10	142670.5	0
290	72	22	male	married	yes	yes	Middle school	Rural	Normal	¡Ý2	13.5	31013	0
160	61	10	male	married	yes	no	Primary school	Rural	Normal	0	10.5	55000	1
370	64	11	male	married	yes	yes	Primary school	Rural	Normal	1	11.5	NA	0
210	64	3	female	married	no	no	Primary school	Rural	Normal	1	10	NA	0
540	61	2	male	married	yes	yes	Primary school	Rural	Normal	1	10	NA	1
300	62	0	male	married	yes	yes	Primary school	Urban	Normal	¡Ý2	4	197650	1
460	75	0	male	married	yes	no	Primary school	Urban	Normal	0	8.5	NA	0
430	60	11	female	married	no	yes	Primary school	Urban	Overweight	¡Ý2	4	NA	0
420	74	8	male	married	yes	no	Primary school	Urban	Normal	0	15	1540	0
150	68	6	female	married	no	no	Primary school	Urban	Normal	0	4	7000	0
170	74	3	female	married	no	no	Primary school	Urban	Overweight	1	15.5	NA	1
600	62	3	male	married	yes	yes	Primary school	Urban	Normal	1	15	36250	0
360	66	14	female	single	no	no	Primary school	Urban	Normal	¡Ý2	9.5	NA	0
320	69	5	female	married	no	no	Primary school	Urban	Overweight	1	16	173485	1
480	60	0	male	married	no	no	Primary school	Urban	Overweight	1	12	103899	0
440	72	3	male	married	yes	yes	High school and above	Urban	Normal	¡Ý2	9.5	NA	1
360	60	8	male	married	yes	yes	illiterate	Urban	Normal	1	10.5	NA	1
380	65	6	female	married	no	no	illiterate	Urban	Normal	¡Ý2	3.5	93050	0
490	67	3	male	married	no	yes	illiterate	Urban	Overweight	¡Ý2	10.5	93050	0
290	71	6	female	married	no	no	Primary school	Urban	Overweight	1	12	257800	0
440	65	10	male	married	no	no	Primary school	Urban	Overweight	1	6.5	164240	0
330	66	1	female	married	no	no	Primary school	Urban	Normal	1	10	24630	1
400	62	18	male	single	yes	yes	Primary school	Urban	Normal	1	9.5	6070	0
290	63	0	female	single	no	no	Primary school	Urban	Normal	0	10	NA	1
350	68	5	male	married	yes	yes	Primary school	Urban	Normal	1	13.5	15400	1
280	64	19	female	married	yes	yes	illiterate	Urban	Normal	1	5	13915	1
360	67	5	female	single	no	no	Primary school	Urban	Normal	¡Ý2	7	150900	0
530	61	2	male	married	yes	yes	illiterate	Urban	Overweight	¡Ý2	7	NA	1
320	62	6	female	married	no	yes	Primary school	Urban	Overweight	¡Ý2	14	NA	1
330	68	11	female	married	no	no	Primary school	Urban	Normal	¡Ý2	14	NA	0
380	70	0	male	married	yes	yes	High school and above	Urban	Normal	¡Ý2	16.5	85059	0
210	87	0	female	single	yes	no	Primary school	Urban	Overweight	0	6	12200	1
300	66	3	male	married	no	no	Primary school	Urban	Normal	¡Ý2	16.5	205440	1
300	64	10	female	married	no	no	illiterate	Urban	Normal	1	6	205440	1
270	68	10	male	married	yes	no	Primary school	Rural	Normal	1	10	36560	0
310	69	1	female	married	no	no	Primary school	Rural	Normal	1	14.5	521400	0
480	62	8	male	married	yes	yes	Primary school	Rural	Normal	¡Ý2	17	NA	1
480	66	10	male	single	no	yes	Primary school	Rural	Normal	¡Ý2	12	210350	0
360	72	9	male	married	no	yes	Primary school	Rural	Normal	¡Ý2	6.5	63240	0
280	75	13	male	married	yes	yes	Primary school	Rural	Normal	¡Ý2	13	20700	1
500	68	6	male	married	yes	yes	Primary school	Urban	Normal	0	5.5	NA	0
550	61	5	male	married	yes	no	Primary school	Urban	Overweight	¡Ý2	7	NA	0
270	60	3	female	married	no	no	Primary school	Rural	Obesity	¡Ý2	12	111900	1
250	66	12	female	married	no	no	Primary school	Rural	Overweight	¡Ý2	15	20860	0
150	66	10	male	single	yes	yes	Primary school	Rural	Normal	0	11	4350	0
150	68	10	male	married	no	yes	Primary school	Rural	Overweight	¡Ý2	12.5	NA	0
170	75	11	male	married	yes	yes	Primary school	Rural	Overweight	¡Ý2	10	15200	1
100	85	6	male	married	no	no	Primary school	Rural	Normal	0	10.5	0	0
220	61	0	female	married	no	no	Primary school	Rural	Normal	1	17	NA	1
310	61	8	male	married	yes	yes	Primary school	Rural	Obesity	¡Ý2	14	NA	1
410	71	10	male	married	yes	yes	Primary school	Rural	Normal	1	13	NA	1
150	68	0	male	married	yes	yes	Middle school	Rural	Normal	¡Ý2	13.5	364500	0
140	66	6	female	married	no	no	Primary school	Rural	Overweight	¡Ý2	9.5	364500	0
180	60	17	female	married	no	no	Primary school	Rural	Overweight	1	16	12750	0
270	61	7	male	married	yes	yes	Primary school	Rural	Overweight	1	16.5	3450	0
220	62	3	female	married	no	no	illiterate	Rural	Normal	1	10	57100	0
160	67	10	male	single	yes	yes	Primary school	Rural	Normal	¡Ý2	14.5	2200	0
390	71	9	male	single	yes	yes	Primary school	Rural	Overweight	¡Ý2	16	NA	0
320	62	17	male	single	yes	yes	Middle school	Rural	Normal	0	13.5	NA	1
150	68	10	male	married	yes	no	Primary school	Rural	Overweight	1	13	NA	1
250	67	9	male	married	no	yes	Middle school	Rural	Normal	¡Ý2	12.5	NA	1
360	70	3	male	married	yes	yes	Middle school	Rural	Normal	¡Ý2	9	43880	1
260	65	3	female	married	no	yes	illiterate	Rural	Overweight	1	11.5	NA	0
390	66	0	male	married	yes	yes	Primary school	Rural	Normal	¡Ý2	12.5	NA	0
280	62	3	male	married	no	yes	Middle school	Rural	Normal	¡Ý2	12	388300	1
230	66	5	male	single	no	yes	illiterate	Rural	Underweight	¡Ý2	8	1058	1
280	60	0	male	married	yes	yes	High school and above	Rural	Normal	0	14	265950	0
180	61	1	female	married	no	yes	Primary school	Rural	Normal	0	10.5	265950	0
500	63	3	male	married	yes	yes	Primary school	Rural	Overweight	1	12.5	-2500	0
180	67	20	female	married	no	no	illiterate	Rural	Normal	¡Ý2	9	NA	1
230	71	11	male	married	no	no	Middle school	Rural	Normal	¡Ý2	12.5	NA	1
170	66	11	male	married	yes	yes	Primary school	Rural	Normal	1	13	-44300	0
320	63	8	female	married	no	yes	Primary school	Urban	Overweight	¡Ý2	13.5	NA	0
310	71	4	female	single	no	no	Primary school	Urban	Normal	¡Ý2	12.5	NA	0
150	77	5	male	married	yes	yes	Primary school	Urban	Obesity	¡Ý2	10	NA	1
270	66	15	female	married	no	no	Primary school	Urban	Overweight	¡Ý2	8	NA	0
160	69	2	female	married	no	no	Primary school	Urban	Normal	¡Ý2	11.5	NA	1
400	72	14	male	married	yes	yes	Middle school	Urban	Normal	¡Ý2	11.5	NA	1
520	60	3	male	married	yes	yes	High school and above	Urban	Normal	0	17.5	-228000	0
340	62	1	male	married	yes	no	Primary school	Urban	Normal	¡Ý2	6.5	3580	0
290	86	7	female	single	no	yes	Primary school	Rural	Underweight	1	5.5	NA	0
460	61	5	male	married	yes	yes	Middle school	Rural	Normal	¡Ý2	12.5	NA	1
470	62	4	male	married	yes	yes	Primary school	Rural	Normal	¡Ý2	13	NA	1
350	60	11	female	married	no	no	illiterate	Rural	Normal	0	7	11350	1
420	63	1	male	married	yes	yes	Middle school	Rural	Normal	0	7.5	760	1
480	60	6	male	married	yes	yes	Middle school	Rural	Normal	¡Ý2	13.5	261900	0
480	60	3	male	married	yes	yes	High school and above	Rural	Overweight	¡Ý2	14.5	426250	0
160	68	1	female	married	no	no	Primary school	Rural	Normal	1	11	2550	0
420	62	2	male	married	yes	yes	Primary school	Rural	Overweight	1	14.5	13560	1
450	74	5	male	single	no	yes	Primary school	Urban	Normal	¡Ý2	13.5	NA	0
570	60	6	male	married	yes	no	Primary school	Urban	Normal	¡Ý2	10.5	17260	0
250	60	6	female	married	no	no	illiterate	Urban	Obesity	1	5.5	17260	0
360	72	4	male	married	yes	no	Primary school	Urban	Normal	¡Ý2	9	107099.9	1
320	69	18	male	married	yes	yes	Primary school	Urban	Normal	¡Ý2	11.5	115700	1
320	65	10	female	married	no	no	Primary school	Urban	Overweight	¡Ý2	13	115700	1
270	69	16	female	single	no	no	Primary school	Urban	Underweight	¡Ý2	3	313420	1
250	70	7	male	single	no	no	Primary school	Rural	Overweight	0	7.5	20000	1
450	61	0	male	married	yes	yes	Primary school	Rural	Normal	0	13.5	135300	1
200	66	24	female	married	no	yes	Primary school	Rural	Normal	¡Ý2	10	-2330	0
200	60	17	female	married	no	no	Primary school	Rural	Normal	¡Ý2	16	233900	1
270	63	0	male	married	yes	yes	Primary school	Rural	Overweight	1	12	233900	1
270	66	20	male	married	yes	no	Primary school	Rural	Normal	1	5.5	20005100	0
180	71	2	female	married	no	yes	illiterate	Rural	Normal	¡Ý2	8.5	NA	0
390	67	8	male	married	no	yes	Middle school	Rural	Normal	¡Ý2	14.5	13387	0
360	66	14	female	married	no	yes	Primary school	Rural	Normal	1	9.5	13387	0
270	61	0	male	married	yes	yes	Primary school	Rural	Normal	¡Ý2	4	7400	1
200	65	10	male	married	yes	yes	Primary school	Urban	Normal	¡Ý2	7.5	132400	0
460	69	3	male	single	yes	yes	Primary school	Urban	Normal	¡Ý2	13.5	400	0
280	63	0	female	married	no	no	Primary school	Urban	Normal	0	1.5	NA	1
90	73	18	female	single	no	yes	Primary school	Urban	Normal	¡Ý2	5.5	4600	1
170	70	6	male	married	yes	yes	Primary school	Urban	Normal	¡Ý2	12.5	NA	0
470	66	12	male	married	yes	yes	Primary school	Urban	Overweight	¡Ý2	6.5	11125	0
200	60	8	female	married	no	yes	Primary school	Rural	Overweight	¡Ý2	8	54950	0
70	77	10	female	married	no	no	Primary school	Rural	Underweight	¡Ý2	4	2040	1
340	79	5	male	married	yes	yes	Primary school	Rural	Normal	¡Ý2	6	2040	1
250	71	9	female	married	no	yes	Primary school	Rural	Normal	¡Ý2	8.5	7400	1
250	74	1	female	single	no	yes	Primary school	Rural	Normal	0	16	7660	1
240	73	1	male	married	yes	no	Primary school	Rural	Normal	0	10	6250	1
220	66	10	female	single	no	yes	Primary school	Rural	Normal	0	13.5	30700	0
410	65	9	male	married	yes	yes	Primary school	Rural	Normal	0	17	52450	0
250	77	5	female	married	no	no	Middle school	Rural	Normal	¡Ý2	9.5	54100	1
120	70	7	female	married	yes	yes	Primary school	Rural	Normal	¡Ý2	8	NA	1
450	60	11	male	married	yes	yes	Middle school	Rural	Normal	0	6	NA	0
270	64	12	female	married	no	yes	illiterate	Rural	Overweight	¡Ý2	3.5	NA	1
330	64	14	female	married	no	yes	Primary school	Rural	Obesity	¡Ý2	7.5	1095300	0
190	68	4	female	single	no	yes	Primary school	Rural	Normal	¡Ý2	6.5	148100	1
300	70	8	male	married	yes	yes	Primary school	Urban	Normal	1	14	867000	1
330	64	5	female	married	no	no	Primary school	Urban	Normal	¡Ý2	15.5	195800	0
300	60	5	female	married	no	no	Middle school	Urban	Normal	0	6.5	NA	0
200	71	2	male	married	yes	yes	High school and above	Urban	Overweight	1	10.5	NA	0
320	66	3	female	married	no	no	Primary school	Urban	Overweight	1	13.5	NA	0
220	71	0	female	single	no	no	Middle school	Urban	Normal	0	16	NA	0
380	68	23	male	married	yes	yes	Primary school	Rural	Normal	¡Ý2	2	31360	0
440	61	4	male	married	yes	yes	Primary school	Rural	Normal	¡Ý2	12.5	24610	1
240	63	13	male	married	no	yes	Primary school	Rural	Normal	1	15	146000	0
490	66	6	male	married	yes	yes	Primary school	Rural	Normal	0	10.5	215700	0
530	60	8	male	married	no	yes	Primary school	Rural	Overweight	¡Ý2	12	NA	1
210	60	0	male	married	yes	yes	Primary school	Urban	Normal	¡Ý2	12.5	328110	1
230	65	6	female	married	no	no	illiterate	Urban	Normal	¡Ý2	14	3440	1
390	67	16	male	married	no	yes	Primary school	Urban	Normal	¡Ý2	15.5	3440	1
330	74	17	female	married	no	yes	illiterate	Urban	Underweight	¡Ý2	11.5	33875	1
250	66	13	female	married	no	yes	Primary school	Urban	Normal	0	8.5	NA	1
180	71	20	female	married	no	yes	Primary school	Urban	Overweight	¡Ý2	12	NA	0
330	64	3	male	married	yes	yes	Primary school	Rural	Normal	¡Ý2	10	NA	1
200	67	5	female	married	no	no	illiterate	Rural	Normal	¡Ý2	3.5	144100	0
110	66	6	male	married	yes	no	Primary school	Rural	Normal	1	3.5	144100	0
230	69	3	male	married	yes	no	Primary school	Rural	Normal	0	9	17040	0
290	71	1	female	married	yes	yes	Middle school	Rural	Normal	¡Ý2	12	NA	0
260	61	21	female	married	no	yes	illiterate	Rural	Normal	¡Ý2	3	-28250	0
310	71	15	female	single	no	no	Middle school	Urban	Obesity	¡Ý2	17.5	282285	1
400	68	4	male	married	yes	yes	High school and above	Urban	Normal	1	19.5	NA	0
240	61	20	female	married	no	yes	Primary school	Rural	Normal	¡Ý2	16.5	29992920	0
380	69	0	male	married	yes	yes	Primary school	Rural	Normal	1	10	102710	0
140	61	6	female	married	no	no	Middle school	Rural	Normal	¡Ý2	13	NA	1
420	61	0	male	married	yes	no	Primary school	Rural	Normal	¡Ý2	10	NA	1
300	70	4	male	married	yes	no	Primary school	Rural	Normal	¡Ý2	11	2080	0
340	71	3	male	married	yes	yes	Primary school	Rural	Normal	0	14	NA	0
310	61	3	female	single	no	no	Primary school	Rural	Overweight	¡Ý2	10.5	243500	0
180	64	12	female	married	no	no	Primary school	Rural	Overweight	1	11.5	84000	0
420	64	1	male	married	yes	yes	Primary school	Rural	Underweight	0	17	84000	0
240	62	4	female	married	no	yes	Primary school	Rural	Normal	1	8	NA	1
450	61	0	male	married	yes	yes	High school and above	Rural	Overweight	¡Ý2	15	NA	1
360	70	4	male	married	yes	yes	Primary school	Rural	Underweight	0	8	54950	1
180	66	15	female	married	no	no	Primary school	Rural	Overweight	1	12.5	54950	1
155	70	13	female	married	no	no	Middle school	Rural	Overweight	¡Ý2	13.5	224950	0
450	69	5	male	married	yes	no	Middle school	Rural	Overweight	0	15.5	35450	0
310	62	2	male	married	no	yes	Middle school	Rural	Overweight	¡Ý2	12.5	NA	1
290	62	22	female	single	no	no	Primary school	Rural	Normal	¡Ý2	11	64280	1
170	62	18	female	married	no	no	illiterate	Rural	Overweight	¡Ý2	6.5	47305	0
360	60	3	male	married	yes	yes	Primary school	Rural	Normal	1	12	27300	0
270	60	20	female	married	no	no	High school and above	Rural	Overweight	¡Ý2	12.5	62350	1
450	67	3	male	single	yes	no	Primary school	Rural	Normal	¡Ý2	15.5	16670	1
250	65	13	male	married	yes	no	Primary school	Rural	Normal	¡Ý2	10	NA	0
200	74	7	female	single	no	no	Primary school	Rural	Normal	1	9	31000	0
300	61	2	female	married	no	no	Middle school	Rural	Normal	1	10.5	NA	0
320	73	16	female	married	no	no	Primary school	Rural	Overweight	1	9.5	6400	1
200	62	1	female	married	no	no	Primary school	Rural	Normal	1	13	-13050	1
360	71	2	male	married	yes	no	Middle school	Rural	Overweight	¡Ý2	18	NA	0
450	68	5	male	married	yes	yes	Primary school	Rural	Overweight	¡Ý2	15	NA	0
360	68	3	male	married	yes	yes	Primary school	Rural	Overweight	¡Ý2	14.5	NA	1
142	70	1	female	married	no	yes	Primary school	Rural	Overweight	¡Ý2	18	NA	1
320	62	5	female	married	no	yes	Primary school	Rural	Normal	¡Ý2	10.5	NA	1
260	66	11	male	single	yes	no	Primary school	Rural	Normal	1	8	48450	0
420	64	9	male	married	yes	yes	High school and above	Rural	Normal	¡Ý2	11.5	21650	0
480	62	5	male	married	yes	no	Primary school	Rural	Normal	¡Ý2	16	NA	0
530	61	3	male	married	yes	no	Middle school	Rural	Overweight	¡Ý2	10	NA	0
340	63	15	female	single	no	no	Primary school	Rural	Overweight	¡Ý2	14	NA	0
350	60	6	female	married	no	no	Primary school	Rural	Normal	¡Ý2	14.5	NA	1
300	63	11	female	single	no	no	High school and above	Rural	Normal	¡Ý2	16.5	NA	0
400	69	11	male	single	yes	yes	Middle school	Rural	Overweight	1	14	832700	1
310	60	3	male	married	yes	yes	Primary school	Rural	Normal	1	9.5	59250	1
420	63	6	female	married	no	no	Primary school	Rural	Normal	¡Ý2	15.5	NA	1
350	68	1	female	married	no	no	illiterate	Rural	Normal	¡Ý2	11.5	NA	0
390	60	6	male	married	yes	yes	Primary school	Rural	Overweight	1	10	201220	0
330	60	8	female	married	no	no	illiterate	Rural	Overweight	0	11	66650	0
320	61	9	male	married	yes	yes	Primary school	Rural	Overweight	1	16	66650	0
420	67	0	female	married	no	no	Middle school	Rural	Obesity	¡Ý2	14.5	NA	1
370	64	7	male	single	yes	yes	Primary school	Rural	Normal	¡Ý2	13	NA	1
460	65	4	male	married	yes	yes	Primary school	Rural	Normal	0	15	167600	1
500	68	11	male	married	yes	yes	Primary school	Rural	Overweight	¡Ý2	13	60040	1
370	66	3	male	married	yes	yes	Primary school	Rural	Normal	¡Ý2	17	NA	1
440	60	1	female	married	no	no	Primary school	Rural	Overweight	0	14.5	247720	1
350	65	4	female	married	no	no	Primary school	Rural	Overweight	1	11.5	NA	1
370	67	5	female	married	no	yes	Primary school	Rural	Obesity	0	15.5	330350	1
420	67	1	male	married	yes	yes	High school and above	Rural	Normal	0	17.5	330350	1
450	68	1	male	married	yes	yes	Middle school	Rural	Overweight	0	11	828600	1
230	69	2	female	married	no	no	Middle school	Rural	Overweight	1	17	NA	0
570	70	7	male	married	no	no	Primary school	Rural	Overweight	1	13.5	NA	0
340	81	0	male	married	yes	no	illiterate	Rural	Normal	0	8.5	34700	1
270	65	10	female	married	no	no	Primary school	Rural	Obesity	¡Ý2	12.5	NA	1
480	66	1	male	married	no	no	Primary school	Rural	Overweight	0	8	NA	1
300	70	2	female	married	no	no	Middle school	Rural	Overweight	1	10.5	14900	1
210	66	9	female	married	no	no	Primary school	Rural	Overweight	¡Ý2	14	146050	1
290	68	0	male	married	yes	yes	Primary school	Rural	Normal	0	13	146050	1
210	71	5	female	married	no	no	Primary school	Rural	Overweight	¡Ý2	10	4430	1
400	68	12	male	married	yes	no	Middle school	Rural	Overweight	¡Ý2	17	4430	1
305	72	9	female	married	no	no	High school and above	Urban	Normal	¡Ý2	15.5	NA	1
390	71	3	female	single	no	no	Middle school	Urban	Normal	1	15	636800	0
390	60	6	male	married	yes	no	High school and above	Urban	Normal	1	14.5	NA	1
295	76	1	female	single	no	no	Primary school	Urban	Normal	¡Ý2	14	555800	1
350	64	12	female	single	no	yes	Middle school	Urban	Obesity	¡Ý2	14	NA	0
390	62	3	female	single	no	yes	High school and above	Urban	Overweight	0	15	NA	1
350	81	4	male	single	yes	no	Primary school	Urban	Normal	1	7	581800	1
440	61	3	male	married	yes	yes	Middle school	Rural	Normal	1	14	NA	0
290	62	3	female	married	no	no	Primary school	Rural	Obesity	¡Ý2	11	53600	1
450	60	0	male	married	yes	yes	Middle school	Rural	Overweight	¡Ý2	6.5	53600	1
320	67	7	female	married	no	no	Primary school	Rural	Overweight	¡Ý2	19	NA	1
530	64	5	male	married	yes	yes	Primary school	Rural	Obesity	¡Ý2	10.5	NA	1
230	60	1	female	married	no	no	Primary school	Rural	Normal	¡Ý2	14	100060	1
300	67	12	female	married	no	yes	Primary school	Rural	Overweight	¡Ý2	14.5	NA	1
610	60	5	male	married	yes	no	High school and above	Rural	Overweight	¡Ý2	14	NA	1
480	64	9	male	married	yes	yes	Middle school	Rural	Overweight	¡Ý2	13.5	862690	0
340	62	16	female	married	no	no	Primary school	Rural	Overweight	¡Ý2	9	84945	0
480	73	6	male	married	yes	yes	illiterate	Rural	Normal	1	12.5	61320	1
210	66	5	female	married	no	yes	Primary school	Rural	Overweight	¡Ý2	9.5	61320	1
470	70	1	male	married	no	no	Middle school	Rural	Normal	1	12	NA	0
450	65	12	male	married	yes	yes	Primary school	Rural	Overweight	¡Ý2	14	NA	0
350	60	15	male	married	yes	no	Primary school	Rural	Normal	¡Ý2	5.5	-18250	1
400	61	0	female	married	yes	no	Middle school	Urban	Overweight	¡Ý2	10.5	NA	1
370	70	7	female	single	no	no	Primary school	Urban	Overweight	¡Ý2	5.5	NA	0
400	79	1	male	married	no	no	Primary school	Urban	Obesity	¡Ý2	14	NA	0
315	64	15	female	married	no	no	Primary school	Urban	Normal	¡Ý2	8	NA	1
380	69	11	male	married	yes	yes	Primary school	Urban	Overweight	¡Ý2	13.5	NA	1
395	69	3	male	married	yes	yes	Primary school	Urban	Overweight	¡Ý2	11.5	516250	1
390	61	22	female	single	no	no	Primary school	Urban	Normal	¡Ý2	17.5	NA	1
480	64	1	male	married	yes	yes	illiterate	Urban	Overweight	¡Ý2	11	310700	0
400	61	0	male	married	yes	yes	Primary school	Urban	Overweight	1	15.5	NA	0
250	67	8	female	married	yes	no	illiterate	Urban	Overweight	¡Ý2	10.5	1508750	0
420	60	21	male	married	yes	no	Middle school	Urban	Normal	1	14	NA	0
200	79	1	male	married	yes	yes	High school and above	Urban	Normal	¡Ý2	14.5	460100	1
590	72	0	male	married	no	yes	Primary school	Urban	Overweight	0	15	NA	1
250	74	6	female	married	yes	no	Primary school	Urban	Overweight	¡Ý2	4.5	NA	1
410	61	5	male	married	yes	no	Middle school	Urban	Normal	1	15	NA	0
265	72	0	female	married	no	no	Middle school	Urban	Overweight	1	18	NA	0
385	65	0	female	married	no	no	Middle school	Urban	Overweight	1	16.5	333760	0
380	71	1	female	married	no	yes	Primary school	Urban	Obesity	¡Ý2	18	2009750	1
440	79	2	male	married	no	yes	High school and above	Urban	Overweight	¡Ý2	14.5	2009750	1
230	65	0	male	married	no	yes	Middle school	Rural	Normal	0	11.5	NA	0
250	66	18	female	single	no	no	Primary school	Rural	Overweight	¡Ý2	15	NA	1
180	69	9	male	married	yes	no	Primary school	Rural	Normal	¡Ý2	11.5	NA	0
280	63	19	female	married	yes	yes	Primary school	Rural	Underweight	1	8.5	65150	0
220	60	21	female	married	no	yes	illiterate	Rural	Normal	1	11	NA	1
210	65	4	female	married	no	yes	Primary school	Rural	Overweight	0	8	52410	0
530	69	7	male	married	yes	no	High school and above	Rural	Overweight	¡Ý2	15.5	NA	0
110	60	10	female	married	no	no	Primary school	Rural	Overweight	¡Ý2	15	NA	0
280	61	4	male	married	yes	yes	Primary school	Rural	Normal	¡Ý2	9	67480	0
340	61	18	male	married	yes	yes	Middle school	Rural	Normal	1	11.5	NA	0
500	60	15	male	married	yes	yes	Middle school	Rural	Normal	1	15	514200	0
230	65	3	male	married	yes	yes	Primary school	Rural	Normal	¡Ý2	11	21050	0
350	60	17	female	married	no	no	illiterate	Rural	Normal	¡Ý2	13.5	110500	1
240	70	12	female	married	no	no	Middle school	Rural	Overweight	¡Ý2	12.5	253600	1
440	65	3	male	married	yes	yes	illiterate	Rural	Normal	¡Ý2	7	158200	0
330	61	7	male	married	yes	yes	Primary school	Rural	Normal	1	8	NA	0
270	67	5	female	married	no	no	Primary school	Rural	Normal	¡Ý2	12	52800	0
200	63	1	female	married	no	no	Primary school	Rural	Normal	¡Ý2	11	NA	0
310	61	4	male	married	no	yes	Primary school	Rural	Overweight	1	14	416500	1
190	71	3	female	single	no	no	illiterate	Urban	Overweight	¡Ý2	11	220530	1
320	62	0	male	married	yes	yes	High school and above	Urban	Overweight	¡Ý2	14	NA	0
130	61	11	female	married	no	no	High school and above	Urban	Normal	1	13	76530	0
210	78	0	male	married	yes	yes	High school and above	Urban	Overweight	0	17	NA	0
580	61	0	male	married	yes	no	High school and above	Urban	Normal	1	8.5	NA	1
320	64	7	male	single	yes	no	Middle school	Urban	Normal	0	15.5	101600	0
300	68	2	female	single	no	no	Primary school	Urban	Overweight	¡Ý2	6	NA	1
190	66	14	female	married	no	yes	Middle school	Urban	Normal	¡Ý2	9.5	NA	0
230	68	2	male	married	yes	no	Primary school	Urban	Overweight	1	15.5	NA	0
220	71	7	female	single	no	no	Primary school	Urban	Normal	¡Ý2	15	21093	1
440	83	8	male	single	yes	no	illiterate	Urban	Normal	0	14.5	353780	1
410	69	1	male	single	yes	no	Primary school	Urban	Normal	0	16	13660	0
298	75	3	female	single	no	no	Primary school	Urban	Normal	0	15	30	1
250	60	9	female	single	no	no	illiterate	Urban	Overweight	¡Ý2	13	NA	0
500	65	1	female	single	no	no	Middle school	Urban	Normal	1	14.5	-59150	1
110	68	3	female	single	no	no	Middle school	Urban	Normal	¡Ý2	10	10500	0
540	72	15	male	married	yes	yes	High school and above	Urban	Normal	¡Ý2	15	NA	0
150	71	14	female	married	no	no	Primary school	Urban	Normal	¡Ý2	10	NA	0
650	63	0	male	married	yes	yes	Middle school	Urban	Overweight	¡Ý2	16.5	804500	0
330	71	3	male	married	yes	yes	Primary school	Rural	Normal	0	11.5	NA	0
340	60	15	female	married	no	no	Primary school	Rural	Overweight	¡Ý2	9.5	153500	1
295	69	8	male	married	no	yes	Primary school	Rural	Normal	¡Ý2	11.5	153500	1
490	62	4	male	married	yes	yes	Primary school	Rural	Normal	1	13	541060	0
400	63	7	male	married	yes	yes	Primary school	Rural	Normal	¡Ý2	9	15199	0
220	66	2	female	married	no	no	illiterate	Rural	Normal	¡Ý2	8	NA	0
350	60	10	male	married	yes	yes	Primary school	Rural	Normal	¡Ý2	10.5	NA	0
260	62	7	female	married	no	no	Primary school	Rural	Normal	0	10	NA	1
475	63	3	male	married	yes	yes	Middle school	Rural	Normal	¡Ý2	12	NA	0
420	61	7	female	married	no	yes	High school and above	Urban	Normal	¡Ý2	16	349410	0
485	78	13	male	single	yes	yes	illiterate	Urban	Normal	¡Ý2	8.5	14400	0
260	75	15	female	single	no	no	Primary school	Urban	Normal	1	11.5	436600	1
230	70	13	female	married	no	no	Primary school	Urban	Normal	¡Ý2	14.5	NA	0
210	66	2	female	married	no	no	Middle school	Urban	Overweight	0	13	NA	1
310	60	12	female	married	no	no	High school and above	Urban	Normal	¡Ý2	12.5	NA	0
530	62	6	male	married	yes	yes	Middle school	Urban	Normal	¡Ý2	8.5	1270630	1
160	84	5	male	single	yes	yes	Primary school	Urban	Overweight	¡Ý2	6	804500	0
470	63	5	male	married	no	yes	Middle school	Urban	Overweight	1	15	NA	1
390	65	7	female	single	no	yes	High school and above	Urban	Normal	¡Ý2	13.5	601820	0
240	71	8	female	married	no	yes	Primary school	Urban	Overweight	1	14	NA	1
340	69	5	female	married	no	no	illiterate	Rural	Normal	1	10.5	NA	0
260	64	12	female	single	no	no	illiterate	Rural	Overweight	0	1	NA	0
240	61	17	female	single	yes	yes	Primary school	Rural	Normal	¡Ý2	11.5	NA	1
290	61	4	male	married	no	no	Primary school	Rural	Normal	0	15	NA	0
250	67	11	female	married	no	yes	illiterate	Rural	Normal	¡Ý2	6	131780	0
360	64	0	male	single	no	yes	Primary school	Rural	Normal	0	12.5	1220	0
420	65	1	male	married	no	yes	Primary school	Rural	Normal	1	10	NA	0
340	65	4	female	single	no	no	illiterate	Rural	Overweight	¡Ý2	5	-95820	1
530	60	10	male	married	yes	no	High school and above	Rural	Overweight	1	12	NA	1
330	63	21	male	married	yes	yes	Middle school	Rural	Normal	¡Ý2	9.5	58950	1
210	80	0	male	married	yes	no	Primary school	Rural	Normal	0	7	NA	1
490	66	3	male	married	yes	yes	High school and above	Rural	Normal	0	19.5	3250	0
210	64	5	female	married	no	no	Primary school	Rural	Overweight	0	7.5	3250	0
430	61	0	male	married	yes	yes	High school and above	Rural	Normal	1	13.5	NA	1
200	64	8	male	married	yes	no	Primary school	Urban	Underweight	0	13	NA	1
360	75	3	male	married	yes	yes	illiterate	Urban	Normal	¡Ý2	9.5	NA	0
280	65	10	male	married	yes	yes	Primary school	Urban	Normal	1	12.5	16870	0
380	63	22	female	married	yes	no	Primary school	Urban	Overweight	¡Ý2	5.5	16870	0
270	62	2	female	single	no	no	Primary school	Urban	Normal	1	9.5	6360	0
110	75	3	male	married	yes	yes	Primary school	Urban	Normal	¡Ý2	8	NA	1
430	66	4	female	married	no	no	Primary school	Urban	Overweight	¡Ý2	16	86020	1
210	73	3	male	married	yes	yes	Primary school	Urban	Normal	¡Ý2	12.5	86020	1
210	83	6	female	single	no	no	illiterate	Urban	Underweight	1	4	159265	1
560	63	3	male	married	yes	yes	Primary school	Urban	Normal	1	9	442910	0
460	64	15	male	married	yes	yes	High school and above	Urban	Underweight	0	13	-20800	0
310	78	3	female	single	no	no	Primary school	Urban	Normal	¡Ý2	7	700	0
390	64	13	male	married	yes	yes	Primary school	Urban	Normal	¡Ý2	13.5	171500	0
340	63	0	male	married	yes	no	Primary school	Rural	Normal	0	11	210120	0
260	67	17	female	married	yes	no	illiterate	Rural	Normal	0	6	1178	1
450	62	8	male	married	no	yes	Primary school	Rural	Normal	¡Ý2	14	NA	0
380	72	1	male	married	no	no	Primary school	Rural	Normal	¡Ý2	14	7590	0
130	77	6	female	single	no	no	Primary school	Rural	Overweight	¡Ý2	5.5	310600	0
470	62	0	male	married	yes	yes	Primary school	Rural	Normal	¡Ý2	5.5	-150	0
180	64	12	male	married	yes	yes	Primary school	Rural	Normal	0	13.5	3460	1
170	70	0	female	single	no	no	Primary school	Rural	Normal	1	6	NA	0
330	63	14	male	married	yes	yes	Primary school	Urban	Normal	¡Ý2	9.5	NA	1
260	74	0	male	married	yes	yes	Middle school	Urban	Overweight	0	12	NA	1
260	66	9	female	single	yes	yes	Primary school	Urban	Normal	¡Ý2	13.5	122	0
160	64	8	female	married	no	no	Middle school	Urban	Overweight	¡Ý2	15.5	354200	1
245	66	0	female	married	no	yes	Middle school	Urban	Overweight	¡Ý2	17.5	NA	1
220	79	3	female	single	no	yes	Middle school	Urban	Underweight	¡Ý2	13.5	248800	0
240	61	4	female	married	no	no	Primary school	Urban	Obesity	1	15.5	NA	1
190	65	2	female	married	no	yes	illiterate	Urban	Normal	¡Ý2	7	5520	1
220	66	6	male	married	yes	no	Primary school	Urban	Normal	0	8.5	5520	1
230	67	5	female	married	no	no	Middle school	Urban	Normal	¡Ý2	17.5	297700	0
380	64	0	male	married	yes	no	Middle school	Urban	Overweight	¡Ý2	12.5	13260	0
460	64	4	male	married	yes	yes	Middle school	Urban	Normal	¡Ý2	15	976440	0
230	77	10	male	married	no	yes	High school and above	Urban	Normal	¡Ý2	13.5	106130	0
340	64	5	female	single	no	no	High school and above	Urban	Normal	¡Ý2	16.5	263520	1
220	68	4	female	single	no	no	High school and above	Urban	Overweight	¡Ý2	15.5	334998	1
260	64	6	female	single	no	yes	Primary school	Urban	Overweight	¡Ý2	14.5	616600	1
450	61	9	male	married	yes	yes	Primary school	Urban	Overweight	1	15.5	NA	1
100	65	0	female	married	no	no	illiterate	Rural	Normal	1	7.5	NA	0
220	67	6	male	married	yes	yes	Primary school	Rural	Underweight	¡Ý2	10	NA	0
100	73	13	female	single	no	yes	illiterate	Rural	Normal	¡Ý2	7.5	133300	0
240	64	15	male	married	no	yes	Middle school	Rural	Normal	1	9	13100	0
190	60	11	male	married	yes	yes	Primary school	Rural	Normal	1	7.5	NA	0
240	66	16	male	married	yes	yes	Primary school	Rural	Normal	¡Ý2	10.5	483400	1
170	70	5	male	married	yes	yes	Primary school	Urban	Underweight	0	8	NA	0
300	69	0	male	married	yes	no	High school and above	Urban	Normal	1	12.5	NA	0
220	60	13	female	married	no	no	illiterate	Urban	Overweight	¡Ý2	6	231100	0
120	72	3	female	married	no	no	Primary school	Urban	Normal	0	12	12650	1
30	80	8	male	married	yes	yes	High school and above	Urban	Normal	¡Ý2	11.5	12650	1
240	66	12	male	married	yes	yes	Primary school	Urban	Normal	1	8.5	NA	1
370	64	11	female	married	no	no	Primary school	Rural	Overweight	1	11.5	NA	1
370	70	11	male	married	yes	no	Primary school	Rural	Normal	1	11	NA	1
200	73	10	male	single	yes	no	Middle school	Rural	Overweight	1	15	NA	1
130	70	5	male	single	yes	no	Primary school	Rural	Underweight	1	5	106930	0
310	60	13	female	married	no	no	Primary school	Urban	Obesity	¡Ý2	7.5	105675	1
210	64	7	female	married	no	no	Middle school	Urban	Normal	¡Ý2	15	456000	1
340	76	3	female	married	no	no	High school and above	Urban	Normal	1	14.5	NA	1
540	79	0	male	married	no	no	High school and above	Urban	Obesity	¡Ý2	14.5	NA	1
440	81	3	male	married	no	no	Middle school	Urban	Normal	0	11	NA	1
470	76	1	male	married	no	yes	High school and above	Urban	Normal	¡Ý2	17	NA	1
280	73	3	female	married	no	yes	Middle school	Urban	Normal	¡Ý2	15.5	NA	1
600	73	6	male	married	yes	yes	High school and above	Urban	Overweight	0	16	13528500	0
140	73	8	female	married	no	no	High school and above	Urban	Overweight	¡Ý2	12	13528500	0
250	65	5	female	single	no	no	Middle school	Urban	Normal	¡Ý2	12	23120	0
360	76	0	male	married	no	yes	High school and above	Urban	Normal	1	15.5	NA	1
110	72	11	female	married	no	yes	High school and above	Urban	Normal	1	12	NA	1
420	64	5	male	married	yes	yes	Primary school	Rural	Normal	0	11.5	299100	0
290	73	3	male	single	yes	yes	illiterate	Rural	Obesity	¡Ý2	15	249200	0
420	68	3	male	married	yes	yes	Primary school	Urban	Normal	1	9	103700	0
170	65	13	female	single	yes	yes	Primary school	Rural	Normal	¡Ý2	14.5	164310	1
280	64	2	female	single	no	no	illiterate	Rural	Normal	¡Ý2	16	84900	0
380	68	1	male	married	yes	yes	Primary school	Rural	Normal	¡Ý2	11	412530	0
280	64	16	female	married	no	yes	illiterate	Rural	Normal	¡Ý2	8.5	412530	0
550	68	0	male	married	yes	yes	Primary school	Urban	Overweight	¡Ý2	14	322950	1
360	65	3	female	married	no	no	Middle school	Urban	Normal	¡Ý2	12.5	322950	1
230	82	6	male	married	no	no	Middle school	Urban	Normal	1	13.5	NA	0
430	69	0	male	married	yes	no	High school and above	Urban	Overweight	1	18.5	943000	1
310	72	2	male	married	no	no	Middle school	Urban	Normal	0	14	611100	1
320	65	0	male	married	yes	no	High school and above	Urban	Normal	1	17	NA	1
350	78	1	male	married	yes	yes	High school and above	Urban	Overweight	¡Ý2	15	NA	1
410	61	1	male	married	yes	yes	Middle school	Urban	Obesity	0	14.5	NA	0
300	62	26	female	married	no	no	Middle school	Urban	Overweight	¡Ý2	18	NA	0
300	77	4	female	married	no	no	Primary school	Urban	Normal	¡Ý2	9	344000	1
150	61	12	female	married	no	yes	Primary school	Urban	Overweight	¡Ý2	15	NA	0
310	81	0	male	married	yes	yes	High school and above	Urban	Obesity	1	13.5	NA	1
480	60	6	male	married	no	yes	Middle school	Urban	Normal	1	13.5	NA	0
310	65	0	male	married	no	yes	Middle school	Urban	Overweight	1	15.5	512800	0
250	64	2	female	married	no	no	Primary school	Urban	Overweight	¡Ý2	8	512800	0
360	63	9	male	married	yes	yes	Middle school	Urban	Normal	1	7.5	55950	0
300	65	13	female	married	yes	no	Primary school	Urban	Overweight	¡Ý2	11	55950	0
470	60	6	male	married	yes	yes	High school and above	Urban	Obesity	¡Ý2	10	33300	0
130	64	1	female	married	yes	no	Middle school	Urban	Normal	1	13	157250	1
380	60	4	male	married	no	yes	High school and above	Urban	Overweight	1	12.5	157250	1
310	65	0	male	married	yes	yes	High school and above	Urban	Normal	¡Ý2	13	805545	0
510	63	17	male	married	yes	yes	Primary school	Urban	Normal	¡Ý2	8	340800	1
280	63	0	female	married	no	no	Middle school	Urban	Normal	¡Ý2	14	122600	0
620	61	2	male	married	yes	yes	Middle school	Urban	Normal	0	18	704900	0
420	72	1	male	married	no	yes	Middle school	Urban	Obesity	¡Ý2	14.5	62300	1
340	69	2	female	married	no	no	High school and above	Urban	Normal	¡Ý2	15.5	62300	1
250	60	3	female	married	no	no	Primary school	Urban	Overweight	¡Ý2	16.5	NA	0
370	63	0	female	single	no	yes	Middle school	Urban	Overweight	¡Ý2	10.5	204500	0
270	64	6	female	single	yes	yes	Middle school	Urban	Underweight	¡Ý2	10	328540	1
350	69	0	male	married	no	yes	Middle school	Urban	Overweight	¡Ý2	14	414950	0
250	68	0	male	married	yes	yes	Primary school	Urban	Normal	¡Ý2	11	501900	1
30	67	1	female	married	yes	no	Middle school	Urban	Normal	1	15.5	501900	1
500	62	0	male	married	no	yes	Middle school	Urban	Overweight	0	15.5	300500	1
140	60	6	female	married	no	yes	Middle school	Urban	Normal	0	18	300500	1
170	62	7	female	married	no	yes	illiterate	Urban	Normal	¡Ý2	14.5	194489	0
350	63	11	male	married	yes	yes	Primary school	Urban	Normal	¡Ý2	7	194489	0
180	68	3	female	married	no	no	Primary school	Urban	Overweight	¡Ý2	11	NA	0
390	64	15	female	married	no	no	Primary school	Rural	Overweight	¡Ý2	15	NA	1
180	63	6	male	married	yes	no	Primary school	Rural	Normal	¡Ý2	12.5	NA	0
450	64	6	male	married	yes	yes	Middle school	Rural	Overweight	1	10.5	11380	1
310	60	2	male	married	no	yes	High school and above	Rural	Normal	0	14.5	32210	1
340	68	4	male	married	yes	no	Middle school	Rural	Normal	0	13.5	19450	1
400	71	0	female	married	no	yes	Primary school	Urban	Normal	¡Ý2	15	26600	1
430	63	1	male	married	yes	yes	Primary school	Urban	Overweight	¡Ý2	16	NA	0
300	64	2	male	married	yes	yes	Middle school	Urban	Overweight	¡Ý2	17	79100	1
570	60	0	male	married	yes	yes	High school and above	Urban	Normal	¡Ý2	15	NA	1
220	60	9	female	married	no	no	Primary school	Urban	Overweight	¡Ý2	11	NA	1
600	75	19	male	married	yes	no	High school and above	Rural	Overweight	¡Ý2	10	31700	0
290	71	12	female	married	no	no	Middle school	Rural	Normal	1	8	31700	0
430	65	9	male	married	yes	yes	Primary school	Rural	Normal	¡Ý2	13.5	3000	1
140	68	6	male	married	yes	yes	Primary school	Rural	Normal	0	15.5	NA	1
260	61	0	female	married	no	no	Primary school	Rural	Normal	1	20.5	129150	0
390	66	7	male	married	yes	yes	Middle school	Rural	Overweight	1	13	113100	0
240	60	6	female	married	no	no	illiterate	Rural	Normal	¡Ý2	7	42000	0
340	65	14	female	married	yes	no	Primary school	Rural	Normal	¡Ý2	14	NA	1
360	67	8	male	married	yes	yes	Primary school	Rural	Overweight	¡Ý2	15.5	NA	1
370	60	0	male	married	yes	no	Primary school	Rural	Obesity	1	17	393500	0
220	63	10	female	married	yes	no	illiterate	Rural	Overweight	¡Ý2	14	546150	1
340	63	11	male	married	yes	yes	Middle school	Rural	Normal	¡Ý2	16	546150	1
450	60	5	male	married	yes	yes	illiterate	Rural	Normal	1	11	8450	1
390	60	6	male	married	yes	yes	Primary school	Rural	Overweight	¡Ý2	11.5	26150	0
190	71	11	female	single	no	no	Primary school	Rural	Normal	¡Ý2	8	4100	0
280	71	8	male	married	yes	yes	Primary school	Rural	Overweight	¡Ý2	4.5	14200	0
330	68	25	male	married	yes	no	Primary school	Rural	Normal	¡Ý2	4	NA	1
320	63	1	male	married	yes	yes	Primary school	Rural	Normal	0	13.5	NA	1
210	62	12	male	married	no	yes	illiterate	Rural	Overweight	¡Ý2	2	34800	1
320	63	17	female	married	no	no	Middle school	Rural	Obesity	0	12.5	34800	1
450	63	6	male	married	yes	yes	Primary school	Rural	Normal	¡Ý2	13	14770	0
360	60	13	female	married	yes	yes	illiterate	Rural	Normal	¡Ý2	14.5	14770	0
130	74	7	female	married	yes	yes	Primary school	Rural	Normal	¡Ý2	14.5	20680	1
370	63	20	female	married	no	no	Primary school	Rural	Overweight	¡Ý2	15	16680	0
400	70	4	male	married	no	no	Primary school	Rural	Normal	¡Ý2	7.5	16680	0
420	60	23	male	married	yes	no	High school and above	Rural	Normal	¡Ý2	15	-119336	0
220	72	17	female	single	no	no	Primary school	Urban	Overweight	¡Ý2	14	626710	1
220	63	5	female	married	yes	no	Primary school	Urban	Normal	1	11	14450	1
470	68	11	male	married	yes	yes	Middle school	Urban	Overweight	¡Ý2	16	26950	0
280	66	16	female	married	no	no	illiterate	Urban	Normal	¡Ý2	11	8710	1
350	62	1	male	married	yes	yes	Primary school	Urban	Normal	0	11.5	295730	1
220	60	9	female	married	yes	no	Primary school	Urban	Overweight	¡Ý2	15.5	NA	0
480	61	1	female	married	no	no	Middle school	Urban	Overweight	¡Ý2	14.5	NA	0
510	65	10	male	married	yes	yes	Middle school	Urban	Normal	1	14	10750	1
310	60	1	female	married	no	no	High school and above	Urban	Normal	¡Ý2	14	379271	0
260	67	0	female	single	no	yes	Middle school	Urban	Normal	¡Ý2	8	NA	0
450	68	5	male	married	no	yes	Primary school	Urban	Obesity	¡Ý2	7.5	NA	1
170	79	7	female	married	no	no	Primary school	Urban	Normal	0	17.5	NA	1
350	69	6	male	married	yes	yes	Primary school	Rural	Overweight	0	9.5	3009300	1
340	65	9	male	married	yes	yes	Primary school	Urban	Normal	1	11.5	397800	1
570	60	3	male	married	yes	yes	High school and above	Urban	Normal	¡Ý2	14	521000	0
100	60	3	female	married	no	no	Primary school	Urban	Overweight	1	17.5	521000	0
220	63	13	male	married	yes	yes	Middle school	Urban	Overweight	0	12.5	333500	1
220	62	4	male	married	yes	no	Primary school	Rural	Normal	¡Ý2	14.5	311730	1
370	60	0	male	married	no	yes	Primary school	Rural	Normal	1	11.5	1512950	1
250	70	14	male	married	yes	yes	Middle school	Rural	Overweight	¡Ý2	10.5	NA	1
250	67	11	male	married	yes	no	Primary school	Urban	Normal	0	12	-317276	0
120	73	8	female	married	no	no	Middle school	Urban	Overweight	¡Ý2	12	NA	1
180	70	0	female	married	no	no	Middle school	Urban	Normal	0	17	-48970	0
190	74	5	male	married	yes	yes	Middle school	Urban	Normal	¡Ý2	16.5	-48970	0
330	71	3	male	married	yes	yes	High school and above	Urban	Overweight	¡Ý2	14	NA	0
200	63	6	female	married	no	yes	Primary school	Urban	Normal	¡Ý2	18.5	NA	0
120	64	3	male	married	yes	yes	Primary school	Urban	Normal	¡Ý2	9	11982	1
160	66	18	female	married	yes	yes	Primary school	Urban	Normal	¡Ý2	12	11982	1
210	64	0	male	married	yes	yes	High school and above	Urban	Obesity	¡Ý2	13.5	60600	0
420	62	3	male	married	yes	yes	High school and above	Urban	Overweight	1	16	26100	1
210	70	0	male	married	no	yes	Middle school	Urban	Obesity	¡Ý2	15.5	298600	1
130	70	7	male	married	yes	yes	Primary school	Urban	Normal	0	11	89120	0
380	61	2	male	married	yes	yes	Middle school	Urban	Overweight	1	17	50770	1
230	63	4	female	married	no	no	illiterate	Urban	Overweight	¡Ý2	11	50770	1
370	71	4	male	married	yes	yes	Middle school	Urban	Overweight	¡Ý2	15	250890	1
280	74	8	female	single	no	no	Primary school	Urban	Normal	¡Ý2	12	204700	1
440	61	4	male	married	no	yes	Primary school	Urban	Normal	¡Ý2	16	455200	1
220	64	6	female	married	no	yes	illiterate	Urban	Normal	1	8.5	NA	0
200	67	0	male	married	yes	no	Primary school	Urban	Overweight	¡Ý2	14.5	NA	0
460	65	9	male	married	yes	yes	Middle school	Urban	Normal	1	17	703300	1
360	61	0	female	married	no	no	illiterate	Urban	Obesity	¡Ý2	11.5	141720	1
380	61	4	female	married	no	no	Primary school	Urban	Normal	0	5.5	1294900	0
350	63	3	male	married	yes	yes	Middle school	Urban	Normal	¡Ý2	13.5	1294900	0
600	61	1	male	married	yes	yes	Middle school	Urban	Normal	1	15.5	46700	1
440	73	10	female	married	no	no	High school and above	Urban	Normal	¡Ý2	16	21820	0
370	68	3	female	married	no	yes	Primary school	Urban	Overweight	¡Ý2	17.5	NA	0
260	73	8	female	single	yes	yes	Primary school	Urban	Overweight	¡Ý2	9	2080	1
370	68	5	female	married	no	no	Primary school	Urban	Overweight	¡Ý2	14	17500	0
510	64	6	male	married	no	no	Primary school	Urban	Normal	0	11.5	40950	1
400	66	3	male	married	no	yes	Primary school	Urban	Normal	0	14	513150	1
440	61	1	male	married	yes	no	Primary school	Urban	Normal	1	14.5	405880	0
340	62	13	female	married	yes	no	Middle school	Urban	Normal	¡Ý2	9	405880	0
590	73	2	male	married	yes	yes	Middle school	Urban	Normal	¡Ý2	15	389300	0
220	72	11	female	married	no	no	illiterate	Urban	Normal	1	4	389300	0
400	61	6	male	married	no	yes	Primary school	Urban	Normal	¡Ý2	15.5	121300	1
220	75	19	female	married	no	no	Primary school	Urban	Normal	¡Ý2	8.5	NA	1
300	65	11	female	married	no	yes	Primary school	Urban	Normal	¡Ý2	12.5	NA	0
280	72	3	male	married	yes	yes	Middle school	Urban	Normal	0	14.5	NA	0
540	71	4	male	married	yes	yes	Primary school	Urban	Overweight	¡Ý2	10.5	177200	1
520	70	6	male	married	yes	no	Primary school	Urban	Overweight	¡Ý2	8	205000	1
410	62	0	male	married	yes	yes	Primary school	Urban	Normal	¡Ý2	15	140500	1
210	66	4	male	married	yes	yes	Primary school	Urban	Normal	1	16.5	105180	1
320	60	3	female	married	no	no	illiterate	Urban	Normal	1	12.5	65800	0
250	65	26	female	married	no	yes	Primary school	Urban	Overweight	0	9	14730	0
200	73	12	male	married	yes	yes	High school and above	Urban	Underweight	1	11.5	77460	0
170	68	9	female	married	no	no	Primary school	Urban	Normal	¡Ý2	11.5	77460	0
380	68	0	male	married	yes	yes	High school and above	Urban	Normal	¡Ý2	13	52200	1
380	68	3	female	married	no	no	Primary school	Urban	Overweight	0	12	52200	1
450	61	5	male	married	yes	no	Primary school	Urban	Overweight	1	11	9050	0
330	60	6	female	married	no	no	Middle school	Urban	Normal	0	9.5	60600	0
590	64	5	male	married	no	yes	Middle school	Urban	Overweight	¡Ý2	14.5	60600	0
450	76	3	male	married	yes	yes	High school and above	Urban	Normal	1	12.5	NA	0
350	64	6	female	married	no	no	illiterate	Urban	Overweight	¡Ý2	9.5	NA	0
350	68	10	male	married	yes	yes	High school and above	Urban	Normal	1	12	NA	0
230	79	1	male	married	no	no	Primary school	Urban	Normal	¡Ý2	12	521300	1
300	64	9	female	single	no	no	High school and above	Urban	Obesity	¡Ý2	13	NA	1
370	64	0	male	married	yes	yes	High school and above	Urban	Normal	1	14.5	-265300	0
200	63	3	male	married	yes	no	High school and above	Urban	Obesity	¡Ý2	14.5	NA	0
360	60	3	male	married	yes	no	Middle school	Urban	Normal	¡Ý2	15.5	239800	0
360	70	9	female	married	no	no	Middle school	Urban	Normal	¡Ý2	16	NA	1
370	63	0	male	married	yes	yes	High school and above	Urban	Normal	1	15.5	425300	0
330	61	4	female	married	no	no	Primary school	Urban	Normal	¡Ý2	13.5	367200	0
550	65	4	male	married	no	yes	High school and above	Urban	Normal	¡Ý2	14.5	367200	0
540	67	9	male	married	yes	yes	Primary school	Rural	Overweight	¡Ý2	12	353810	1
150	70	3	female	married	yes	yes	Primary school	Rural	Overweight	0	7	353810	1
360	66	3	female	married	no	no	Primary school	Rural	Normal	¡Ý2	13.5	NA	0
300	70	5	male	married	no	yes	High school and above	Rural	Overweight	¡Ý2	16	NA	0
540	74	6	male	married	yes	no	Primary school	Rural	Normal	0	12.5	466620	0
480	61	4	male	married	yes	yes	Primary school	Rural	Overweight	¡Ý2	9.5	13200	0
370	64	11	female	married	no	yes	illiterate	Rural	Overweight	¡Ý2	9	127055	0
500	64	9	male	married	yes	no	illiterate	Rural	Overweight	¡Ý2	3	22000	1
600	62	3	male	married	yes	yes	Middle school	Rural	Normal	1	10	60700	0
310	75	5	male	married	no	yes	Primary school	Rural	Normal	¡Ý2	9.5	39200	0
730	61	4	male	married	yes	yes	illiterate	Urban	Overweight	1	6	NA	0
410	71	5	male	married	yes	yes	Primary school	Urban	Normal	1	7	10000	1
295	63	3	female	married	no	no	illiterate	Urban	Normal	1	3	215410	0
420	62	1	male	married	yes	yes	Primary school	Urban	Overweight	¡Ý2	14	34950	0
375	71	7	male	married	yes	yes	Primary school	Urban	Normal	¡Ý2	15	39700	0
380	67	13	male	married	yes	yes	Middle school	Rural	Normal	¡Ý2	15.5	6370	1
360	73	0	male	married	yes	no	High school and above	Rural	Overweight	¡Ý2	13	49200	1
30	73	3	female	married	no	yes	illiterate	Rural	Normal	¡Ý2	3.5	8300	1
600	64	4	male	married	yes	yes	Primary school	Rural	Normal	1	12	196900	1
220	70	15	male	married	yes	yes	Primary school	Urban	Normal	1	16.5	NA	1
300	66	8	female	single	no	yes	Primary school	Urban	Normal	1	13.5	NA	1
305	71	2	male	married	yes	yes	Primary school	Urban	Normal	¡Ý2	19	NA	0
350	62	4	male	married	yes	yes	Middle school	Urban	Overweight	¡Ý2	14.5	611100	0
310	63	3	female	married	no	no	Middle school	Urban	Normal	¡Ý2	13.5	611100	0
180	80	5	female	married	no	no	illiterate	Urban	Normal	1	6.5	624400	0
570	63	3	male	married	yes	yes	Primary school	Urban	Normal	1	9.5	165500	0
420	72	14	male	married	yes	yes	Primary school	Urban	Normal	¡Ý2	16.5	NA	1
440	73	9	male	married	yes	yes	Primary school	Urban	Underweight	¡Ý2	15	NA	1
240	67	9	male	married	yes	yes	Middle school	Urban	Normal	1	14	343850	0
270	62	13	female	married	no	yes	illiterate	Urban	Normal	¡Ý2	9.5	NA	1
360	69	12	male	married	yes	yes	Primary school	Urban	Normal	1	11.5	115175	0
240	82	5	male	single	yes	no	Middle school	Urban	Normal	¡Ý2	12.5	465750	1
300	77	9	female	married	no	yes	illiterate	Urban	Overweight	1	13	NA	0
300	69	9	female	married	no	yes	illiterate	Urban	Overweight	¡Ý2	7.5	246900	1
340	64	3	male	married	yes	yes	Primary school	Urban	Overweight	¡Ý2	9	124445	0
250	65	0	female	married	no	yes	Primary school	Urban	Obesity	1	10.5	147700	0
500	66	3	male	married	yes	yes	Middle school	Urban	Normal	¡Ý2	16.5	147700	0
300	61	4	female	married	no	yes	Primary school	Urban	Overweight	¡Ý2	15	522050	0
200	69	1	male	married	yes	no	Middle school	Urban	Underweight	1	8	307600	0
260	60	14	female	single	no	no	illiterate	Rural	Normal	¡Ý2	2.5	4140	1
400	74	19	male	married	yes	yes	High school and above	Rural	Normal	1	7.5	NA	1
330	75	2	male	married	no	no	Middle school	Rural	Normal	0	15.5	NA	1
530	64	7	male	single	yes	yes	Primary school	Rural	Overweight	1	14.5	NA	1
230	75	6	male	married	yes	no	Primary school	Urban	Normal	1	5	25620	1
230	60	4	male	married	yes	yes	Middle school	Urban	Overweight	0	6	137800	0
250	62	9	female	married	no	no	illiterate	Rural	Overweight	1	11.5	235300	1
460	62	3	male	married	no	yes	illiterate	Rural	Normal	1	8.5	15880	0
650	62	6	male	married	yes	yes	High school and above	Rural	Normal	1	14.5	NA	0
690	63	0	male	married	no	yes	Middle school	Rural	Normal	1	10	532010	1
390	61	11	male	married	yes	yes	High school and above	Rural	Overweight	¡Ý2	14.5	15500	1
500	65	0	male	married	yes	yes	Middle school	Rural	Overweight	1	16	41800	0
290	73	14	female	single	no	yes	Middle school	Rural	Normal	¡Ý2	12.5	19000	0
350	74	9	male	married	yes	yes	illiterate	Rural	Normal	0	5	16160	1
350	60	20	male	married	yes	yes	Middle school	Rural	Normal	1	12	26300	1
150	61	6	female	married	no	no	illiterate	Rural	Normal	0	7	85740	1
220	62	10	male	married	yes	no	Middle school	Rural	Normal	¡Ý2	9	85740	1
530	62	7	male	married	yes	no	Primary school	Rural	Normal	0	11	48400	0
290	70	0	female	single	no	yes	illiterate	Rural	Normal	¡Ý2	4	61000	1
310	60	1	female	married	no	yes	Middle school	Rural	Obesity	1	15.5	211000	0
385	73	22	male	married	yes	yes	Primary school	Rural	Underweight	¡Ý2	11	292720	0
255	60	17	male	single	yes	yes	Primary school	Rural	Normal	1	14	14100	0
200	65	10	female	married	no	no	Primary school	Rural	Overweight	¡Ý2	13.5	125800	0
230	65	17	female	single	no	no	Primary school	Rural	Normal	¡Ý2	9	NA	0
270	64	10	male	married	yes	yes	Primary school	Rural	Normal	1	4.5	225590	1
260	62	8	male	married	yes	no	Middle school	Rural	Normal	1	12.5	174650	1
340	78	21	male	married	no	yes	High school and above	Urban	Overweight	¡Ý2	10.5	27700	1
325	69	6	male	married	yes	yes	Primary school	Urban	Overweight	¡Ý2	11	520200	0
200	72	6	male	single	yes	yes	Primary school	Urban	Normal	1	8.5	200350	0
310	61	5	female	married	no	yes	Middle school	Urban	Normal	0	17	NA	0
250	70	2	male	married	yes	yes	Primary school	Urban	Overweight	0	15	NA	1
150	78	5	female	married	no	yes	Primary school	Rural	Normal	¡Ý2	6	25850	1
240	68	9	female	married	no	no	Primary school	Rural	Overweight	¡Ý2	8	22700	0
110	63	8	female	married	no	no	Primary school	Rural	Normal	0	8	7500	0
380	62	18	male	single	yes	yes	Primary school	Rural	Normal	¡Ý2	5	900	1
310	62	4	female	married	no	yes	Primary school	Rural	Overweight	0	12	NA	0
190	61	9	female	married	no	no	Primary school	Rural	Overweight	¡Ý2	15.5	10760	1
190	70	16	female	married	no	no	Primary school	Rural	Normal	¡Ý2	9.5	1150	0
320	64	0	female	married	no	no	Primary school	Urban	Normal	0	12	419000	1
210	61	0	female	single	yes	no	Middle school	Urban	Normal	1	15	400490	1
270	60	5	female	single	no	no	Middle school	Urban	Overweight	1	14.5	564450	0
390	67	5	male	married	yes	yes	High school and above	Urban	Overweight	¡Ý2	19	806780	0
310	66	11	female	married	no	no	High school and above	Urban	Normal	1	17	806780	0
270	62	14	male	married	yes	no	Primary school	Rural	Normal	0	11.5	NA	0
350	70	12	male	married	yes	no	Primary school	Rural	Normal	0	13.5	29700	1
260	70	20	female	married	no	no	Primary school	Rural	Normal	¡Ý2	7	29700	1
330	65	2	female	married	no	no	illiterate	Rural	Overweight	0	12.5	102400	1
480	70	0	male	married	no	no	Middle school	Rural	Normal	¡Ý2	19	102400	1
280	75	9	male	married	no	yes	Middle school	Rural	Overweight	¡Ý2	15	351000	0
180	70	13	female	married	no	yes	Middle school	Rural	Normal	1	10	351000	0
200	77	0	male	married	yes	yes	Primary school	Urban	Normal	¡Ý2	14	NA	0
175	73	4	male	single	yes	no	Primary school	Urban	Overweight	¡Ý2	11	106300	0
400	63	5	male	married	yes	yes	High school and above	Urban	Normal	0	15	NA	0
320	68	2	male	married	yes	yes	High school and above	Rural	Normal	0	13.5	NA	0
360	62	6	male	married	yes	no	High school and above	Rural	Overweight	¡Ý2	9.5	86840	0
370	72	12	male	married	yes	yes	Middle school	Rural	Underweight	0	13	16230	0
370	63	8	female	married	no	yes	illiterate	Rural	Normal	0	3	16230	0
280	60	20	female	married	no	no	illiterate	Rural	Normal	1	3	-7400	1
480	65	20	male	married	yes	yes	Primary school	Rural	Normal	¡Ý2	10	77845	0
495	61	8	male	married	yes	yes	Primary school	Rural	Overweight	0	15	NA	0
550	66	4	male	married	yes	yes	Primary school	Rural	Normal	0	15	NA	1
210	65	24	female	married	no	no	Primary school	Rural	Overweight	¡Ý2	10	434650	0
485	67	0	male	married	yes	no	High school and above	Rural	Normal	¡Ý2	13.5	23120	1
360	73	12	male	single	yes	yes	Primary school	Rural	Normal	1	11	2000590	0
420	69	16	male	married	yes	yes	Primary school	Rural	Normal	¡Ý2	13	4956644	0
310	60	13	female	married	no	yes	Primary school	Rural	Normal	¡Ý2	6.5	171440	0
260	60	1	male	married	yes	yes	High school and above	Rural	Obesity	¡Ý2	12	14970600	0
480	62	16	male	married	yes	yes	Middle school	Rural	Overweight	¡Ý2	13.5	8175	0
230	63	4	female	married	no	no	illiterate	Rural	Normal	0	14	60700	0
240	67	24	male	married	no	yes	Primary school	Rural	Normal	1	13.5	60700	0
380	60	1	male	married	yes	yes	High school and above	Rural	Normal	1	10.5	156050	1
200	69	6	male	married	yes	no	Primary school	Rural	Normal	1	8	5700	1
300	68	14	male	married	yes	yes	Primary school	Rural	Normal	¡Ý2	8	NA	0
420	60	4	male	married	yes	yes	High school and above	Urban	Normal	1	17.5	31600	0
300	60	17	female	married	no	no	Primary school	Urban	Normal	1	13.5	31600	0
150	63	23	female	single	no	yes	illiterate	Urban	Overweight	1	7.5	NA	1
100	69	20	female	single	no	no	Primary school	Rural	Normal	¡Ý2	9	-11040	1
190	60	5	male	married	yes	yes	Primary school	Rural	Normal	1	11	223120.3	0
200	68	12	female	single	no	no	Primary school	Rural	Normal	¡Ý2	7.5	253197	1
160	63	10	male	married	yes	yes	illiterate	Rural	Overweight	¡Ý2	10	218200	1
240	67	4	male	married	yes	yes	Primary school	Rural	Normal	1	12.5	NA	1
420	70	13	male	married	yes	yes	Primary school	Rural	Normal	1	13	24900	0
300	68	7	male	married	yes	yes	Primary school	Rural	Normal	¡Ý2	11	-71400	0
100	64	12	female	married	no	yes	illiterate	Rural	Normal	1	7.5	-71400	0
360	69	9	male	married	yes	yes	Primary school	Rural	Normal	¡Ý2	8	NA	1
240	73	8	female	single	no	no	Primary school	Rural	Normal	¡Ý2	10.5	NA	1
370	68	16	male	married	yes	yes	Primary school	Rural	Normal	1	13	51970	1
540	63	1	male	married	no	yes	High school and above	Rural	Normal	1	11	NA	0
250	61	12	female	single	no	no	Primary school	Rural	Normal	¡Ý2	10.5	51850	1
310	62	9	female	married	yes	no	illiterate	Rural	Normal	¡Ý2	7.5	78500	1
350	65	1	male	married	yes	yes	Primary school	Rural	Normal	0	13.5	78500	1
320	72	18	female	married	yes	no	illiterate	Rural	Normal	¡Ý2	6	NA	1
360	62	7	female	married	yes	no	Primary school	Rural	Normal	1	10	NA	0
490	60	1	male	married	yes	yes	Primary school	Rural	Normal	1	11	85100	0
340	67	3	male	married	yes	yes	High school and above	Urban	Obesity	¡Ý2	11.5	-23849	1
290	71	2	female	married	no	no	High school and above	Urban	Overweight	¡Ý2	17.5	2156300	0
290	67	6	female	married	no	no	Primary school	Urban	Obesity	¡Ý2	16	5440	0
320	64	0	female	married	yes	no	Primary school	Urban	Overweight	1	14.5	122680	0
400	64	0	male	married	yes	yes	Primary school	Urban	Normal	0	11	122680	0
170	60	12	female	married	no	yes	Primary school	Rural	Overweight	¡Ý2	16.5	3550	1
270	71	14	female	married	no	no	illiterate	Rural	Overweight	¡Ý2	7.5	35800	0
350	62	19	female	married	no	no	illiterate	Rural	Normal	¡Ý2	11	NA	0
330	70	5	male	married	no	yes	Primary school	Rural	Underweight	1	15.5	25480	0
220	76	11	male	married	yes	yes	Primary school	Rural	Overweight	¡Ý2	7	800	1
440	63	2	male	married	yes	yes	Primary school	Rural	Normal	0	12.5	NA	1
270	67	8	female	married	no	no	Primary school	Rural	Normal	¡Ý2	12.5	NA	0
320	62	0	female	married	no	no	Primary school	Rural	Normal	¡Ý2	15.5	69000	1
220	74	0	female	single	no	no	Primary school	Urban	Overweight	¡Ý2	15	304450	1
530	60	0	male	married	no	no	Primary school	Urban	Normal	1	10.5	122820	0
280	61	0	female	married	no	no	Primary school	Urban	Overweight	1	14	122820	0
270	66	0	male	married	no	yes	Primary school	Urban	Overweight	0	14.5	92250	0
180	66	21	male	married	no	yes	Primary school	Urban	Overweight	1	12	2204	1
150	68	4	male	married	yes	yes	Middle school	Urban	Overweight	0	10.5	NA	1
180	67	7	female	married	no	no	High school and above	Urban	Underweight	1	17	NA	1
270	63	6	female	married	no	no	Middle school	Urban	Overweight	¡Ý2	13	-193000	0
190	70	9	female	married	no	no	Primary school	Urban	Overweight	¡Ý2	13.5	204400	1
140	63	2	male	married	yes	yes	Middle school	Urban	Normal	1	13	410200	1
240	62	5	female	married	no	no	Primary school	Urban	Normal	1	13.5	410200	1
170	67	4	female	married	no	no	Middle school	Urban	Obesity	¡Ý2	11	2400	1
330	71	13	male	married	no	yes	Primary school	Urban	Normal	¡Ý2	13	180040	0
520	67	3	male	married	no	yes	Primary school	Urban	Overweight	1	15	NA	0
160	78	5	female	single	no	yes	Primary school	Urban	Normal	0	14	41600	1
180	65	0	male	married	yes	yes	Middle school	Urban	Overweight	¡Ý2	16	62200	0
280	63	1	female	married	no	no	High school and above	Urban	Obesity	1	17.5	62200	0
120	64	13	female	married	no	no	High school and above	Urban	Normal	¡Ý2	13	331200	0
390	65	3	male	married	yes	yes	High school and above	Urban	Normal	¡Ý2	17.5	862250	0
380	70	5	male	married	yes	yes	High school and above	Urban	Normal	1	13	415450	0
370	66	0	female	married	no	no	Middle school	Urban	Normal	1	17	415450	0
300	60	0	female	single	no	yes	Middle school	Urban	Normal	1	6.5	NA	1
260	63	8	female	married	no	no	Middle school	Urban	Normal	0	15.5	NA	0
540	60	15	male	married	yes	yes	Middle school	Urban	Normal	¡Ý2	17	NA	0
250	67	2	female	married	no	no	Primary school	Urban	Overweight	¡Ý2	12.5	202480	1
350	77	6	male	married	yes	yes	High school and above	Urban	Overweight	¡Ý2	12.5	NA	1
340	79	8	female	married	no	no	High school and above	Urban	Normal	¡Ý2	17.5	516800	1
300	66	10	male	married	yes	yes	Primary school	Urban	Normal	1	12.5	NA	1
270	65	3	female	married	no	no	Primary school	Urban	Obesity	¡Ý2	10	13020	1
400	63	6	male	married	no	yes	Middle school	Urban	Overweight	¡Ý2	11	13020	1
450	73	0	male	married	yes	yes	High school and above	Urban	Overweight	1	14.5	NA	0
240	64	8	female	married	no	no	Primary school	Urban	Normal	¡Ý2	15	514470	0
510	63	8	male	married	yes	no	Primary school	Urban	Normal	0	17.5	-8300	1
300	62	10	female	married	no	no	Primary school	Urban	Normal	¡Ý2	7	NA	1
310	64	0	female	married	no	no	Primary school	Urban	Normal	1	12.5	NA	0
370	75	5	male	married	no	yes	Primary school	Urban	Normal	1	12.5	1435	1
300	72	7	female	married	no	no	Primary school	Urban	Overweight	0	13	1435	1
430	77	3	male	single	no	yes	Primary school	Urban	Normal	¡Ý2	9.5	NA	1
450	69	8	male	married	yes	yes	Primary school	Urban	Normal	1	14	NA	0
530	70	3	male	married	yes	no	Primary school	Urban	Normal	1	13.5	358950	0
370	66	22	female	married	no	no	Middle school	Urban	Normal	¡Ý2	17.5	358950	0
370	62	5	male	married	yes	no	Primary school	Urban	Underweight	0	15	NA	1
380	63	2	female	married	no	no	Primary school	Urban	Normal	¡Ý2	12.5	NA	1
390	73	2	male	married	no	yes	Primary school	Urban	Underweight	¡Ý2	7	NA	0
300	61	8	female	married	no	yes	Primary school	Urban	Underweight	1	6	317240	1
350	77	0	female	married	no	no	Primary school	Urban	Normal	0	7.5	478550	1
490	83	4	male	married	yes	no	Primary school	Urban	Normal	1	13.5	478550	1
200	71	9	female	single	no	yes	Primary school	Urban	Overweight	1	8	165000	1
335	68	15	female	married	no	no	Primary school	Urban	Normal	¡Ý2	8.5	396250	1
400	67	2	male	married	yes	yes	Primary school	Urban	Normal	¡Ý2	10	72450	0
210	65	5	female	married	no	no	illiterate	Urban	Normal	¡Ý2	12	72450	0
380	71	0	male	married	yes	yes	Primary school	Urban	Overweight	¡Ý2	13	5900	1
450	61	8	male	married	yes	yes	High school and above	Urban	Normal	¡Ý2	11.5	947600	0
260	62	0	male	married	yes	yes	High school and above	Urban	Underweight	0	14	209970	0
180	63	0	female	married	no	no	illiterate	Rural	Normal	¡Ý2	19	500800	0
270	68	3	male	married	yes	yes	Primary school	Rural	Overweight	1	14	500800	0
360	65	3	female	married	no	no	Primary school	Rural	Normal	1	11.5	50700	0
210	60	18	male	married	yes	yes	Primary school	Rural	Normal	0	13	743510	1
570	60	2	male	married	yes	yes	Middle school	Rural	Overweight	¡Ý2	13	-64740	1
210	78	6	female	single	no	no	Primary school	Rural	Overweight	0	7	1170	1
420	60	7	male	married	yes	yes	illiterate	Rural	Normal	1	11.5	NA	1
480	67	4	male	married	yes	yes	Middle school	Urban	Normal	1	15.5	2050	1
100	73	3	male	single	yes	no	Primary school	Urban	Normal	0	15	17440	0
290	60	9	female	married	no	no	Primary school	Urban	Normal	0	11.5	NA	0
310	66	0	male	married	yes	yes	Primary school	Urban	Normal	1	12	411800	0
260	62	3	female	married	no	no	Primary school	Urban	Normal	¡Ý2	9	411800	0
150	64	0	female	single	no	no	Middle school	Urban	Overweight	¡Ý2	10.5	2000	1
260	81	0	male	married	yes	yes	Primary school	Urban	Underweight	1	6	179080	1
230	71	11	male	single	yes	yes	Primary school	Urban	Normal	1	13	NA	1
170	65	6	female	married	no	no	Primary school	Urban	Normal	1	10.5	NA	1
185	68	24	male	married	yes	no	Primary school	Urban	Underweight	¡Ý2	7	NA	0
195	65	12	female	married	no	no	Primary school	Urban	Normal	¡Ý2	10	NA	0
320	67	0	female	married	no	no	Primary school	Rural	Normal	1	12	NA	1
290	71	0	male	married	yes	yes	Primary school	Rural	Obesity	1	11.5	155000	0
230	82	2	male	married	yes	no	Primary school	Rural	Normal	1	9	118600	0
280	75	5	male	single	yes	yes	Middle school	Rural	Normal	0	10.5	38600	0
260	69	3	female	married	no	yes	Primary school	Rural	Overweight	¡Ý2	11	NA	0
300	61	0	female	married	no	yes	Primary school	Rural	Normal	0	14.5	NA	0
460	64	9	male	married	no	no	Primary school	Rural	Underweight	¡Ý2	11	NA	0
320	72	6	male	married	yes	yes	Primary school	Rural	Underweight	¡Ý2	14	32600	0
210	61	6	male	married	yes	yes	Middle school	Urban	Normal	0	10	595150	0
290	60	12	female	married	no	no	Primary school	Urban	Normal	¡Ý2	15	338630	0
420	70	5	male	married	yes	yes	Primary school	Urban	Normal	1	9	NA	0
350	65	3	female	single	no	yes	Primary school	Urban	Normal	¡Ý2	10	452530	0
190	70	2	female	married	no	no	Primary school	Urban	Normal	¡Ý2	12.5	NA	0
600	64	0	male	married	yes	yes	Middle school	Urban	Overweight	0	12	739300	1
220	68	22	female	single	no	no	Middle school	Urban	Overweight	¡Ý2	14.5	NA	1
180	73	0	female	married	yes	no	illiterate	Rural	Normal	¡Ý2	4	NA	1
280	61	24	male	married	no	no	illiterate	Rural	Normal	0	10	NA	1
320	65	18	male	married	yes	yes	Primary school	Rural	Normal	¡Ý2	12.5	105100	1
210	66	5	female	married	yes	no	Primary school	Rural	Underweight	1	11.5	105100	1
370	69	2	male	married	yes	no	Primary school	Rural	Normal	1	11.5	NA	1
230	61	8	female	married	yes	no	illiterate	Rural	Overweight	1	5	NA	1
125	61	2	female	married	no	no	Primary school	Rural	Normal	0	8	474030	1
310	62	2	male	married	yes	no	Middle school	Rural	Normal	1	15	474030	1
550	65	4	male	married	yes	no	Primary school	Urban	Normal	0	11.5	8800	1
460	63	1	male	married	yes	no	Primary school	Urban	Normal	1	13	76990	0
220	69	7	female	married	no	no	illiterate	Rural	Normal	¡Ý2	5.5	224500	1
430	67	9	male	married	no	no	High school and above	Rural	Overweight	1	10.5	1113100	0
310	71	0	male	married	yes	yes	Primary school	Rural	Normal	0	11.5	1340	1
219	65	0	female	married	no	no	illiterate	Rural	Normal	0	7	127750	0
470	67	0	male	married	yes	yes	Middle school	Rural	Normal	1	13	127750	0
280	70	8	male	single	yes	no	Primary school	Rural	Normal	0	10.5	46600	1
180	66	13	female	single	no	no	illiterate	Rural	Normal	¡Ý2	9	600	1
260	60	11	female	married	no	yes	Primary school	Urban	Normal	1	10	523450	0
170	62	1	female	married	no	no	Middle school	Urban	Underweight	1	10	NA	1
170	75	3	female	single	yes	no	Primary school	Urban	Normal	0	2	NA	1
200	61	9	male	married	no	yes	Primary school	Urban	Normal	¡Ý2	4	351700	1
330	77	1	male	married	yes	no	Primary school	Urban	Underweight	0	10	NA	0
375	67	5	female	married	no	no	illiterate	Urban	Normal	1	11.5	515640	0
380	66	10	male	single	yes	yes	Primary school	Urban	Normal	1	8	147350	0
310	60	11	female	married	no	no	illiterate	Urban	Overweight	0	10.5	354450	1
455	63	19	male	married	yes	no	Middle school	Urban	Normal	1	9	NA	0
330	62	10	male	single	yes	yes	Primary school	Urban	Normal	0	5	683550	1
360	64	11	male	married	yes	no	Primary school	Rural	Normal	¡Ý2	13.5	NA	0
300	70	9	male	married	yes	no	illiterate	Rural	Underweight	0	1	NA	1
500	67	9	male	married	yes	yes	Primary school	Rural	Normal	1	7	NA	0
250	72	11	female	married	yes	no	Primary school	Rural	Normal	¡Ý2	13	NA	0
460	69	6	male	single	yes	yes	Primary school	Rural	Normal	1	7	NA	1
270	60	4	male	married	yes	yes	Primary school	Rural	Normal	0	7	105300	1
380	62	15	female	married	yes	yes	illiterate	Rural	Normal	¡Ý2	6	NA	0
380	64	0	female	married	no	no	illiterate	Rural	Obesity	¡Ý2	10.5	NA	1
470	68	6	male	married	yes	yes	Primary school	Rural	Normal	¡Ý2	11	NA	0
335	61	11	male	single	no	yes	illiterate	Rural	Normal	0	4.5	NA	1
370	61	2	female	married	no	no	Primary school	Rural	Normal	¡Ý2	13.5	161450	0
350	61	4	female	married	no	yes	illiterate	Rural	Normal	0	12	NA	1
410	63	8	male	married	yes	no	Primary school	Rural	Normal	0	10	NA	1
245	65	3	male	married	yes	yes	Primary school	Rural	Normal	0	7	NA	1
460	60	9	male	married	yes	yes	High school and above	Urban	Normal	1	9	208700	0
480	74	15	male	married	yes	yes	Middle school	Urban	Normal	1	12	NA	0
290	64	6	male	married	yes	yes	Primary school	Urban	Normal	¡Ý2	14.5	NA	0
340	60	10	female	married	no	no	Middle school	Urban	Overweight	¡Ý2	9.5	NA	0
210	68	17	female	single	no	no	Primary school	Urban	Overweight	¡Ý2	16.5	NA	1
190	68	10	female	single	yes	yes	Primary school	Rural	Overweight	¡Ý2	3.5	NA	0
240	61	2	female	married	no	yes	Middle school	Rural	Overweight	¡Ý2	13	42050	1
480	61	3	male	married	yes	yes	Middle school	Rural	Normal	0	16.5	42050	1
380	61	6	male	married	yes	yes	High school and above	Rural	Underweight	0	12.5	NA	0
270	64	6	female	married	no	yes	Primary school	Rural	Normal	0	8.5	27500	0
290	66	3	male	married	yes	yes	Primary school	Rural	Normal	1	5	NA	0
460	60	3	male	married	yes	yes	High school and above	Rural	Normal	0	14.5	31000	0
290	63	0	female	married	no	no	Primary school	Rural	Overweight	1	14.5	176100	1
370	64	3	male	married	yes	no	High school and above	Rural	Normal	1	17	176100	1
230	68	15	male	married	yes	no	Primary school	Rural	Underweight	¡Ý2	13.5	NA	1
460	61	4	male	married	yes	no	Middle school	Rural	Normal	1	16	NA	1
170	70	8	female	married	no	no	Primary school	Rural	Normal	0	5	50980	1
170	75	2	male	married	yes	yes	Primary school	Rural	Normal	1	14	50980	1
420	62	5	male	married	yes	yes	Primary school	Rural	Normal	1	12.5	74280	1
190	63	21	male	married	yes	yes	Primary school	Rural	Normal	¡Ý2	16.5	NA	0
350	61	13	female	married	no	no	Primary school	Urban	Normal	¡Ý2	13	NA	0
300	60	5	female	married	no	no	Primary school	Urban	Normal	¡Ý2	16.5	NA	0
200	62	4	male	married	yes	yes	Primary school	Urban	Normal	0	8	260400	0
430	66	5	male	married	yes	yes	Middle school	Urban	Normal	1	16	NA	0
400	60	12	male	married	yes	yes	Primary school	Urban	Normal	1	7	54088	0
490	66	1	male	married	yes	yes	Primary school	Urban	Underweight	1	13.5	NA	1
300	60	7	female	married	no	yes	illiterate	Urban	Normal	¡Ý2	13.5	146320	1
370	74	2	male	married	no	yes	High school and above	Urban	Normal	0	11.5	40800	0
290	66	1	female	married	no	no	High school and above	Urban	Overweight	0	11	NA	0
350	68	3	male	married	yes	yes	High school and above	Urban	Normal	¡Ý2	13.5	171500	1
240	63	1	female	single	no	no	Middle school	Urban	Obesity	¡Ý2	10.5	NA	1
340	79	0	female	single	no	no	Primary school	Urban	Normal	0	15	172350	0
100	70	14	female	single	no	yes	Middle school	Urban	Obesity	¡Ý2	14	181050	0
420	68	5	male	single	no	no	Middle school	Urban	Normal	0	15	2900	1
260	63	2	female	married	no	no	Middle school	Urban	Normal	¡Ý2	13.5	415805	1
570	61	0	male	married	yes	no	Middle school	Urban	Overweight	1	15.5	415805	1
260	78	8	male	single	no	yes	High school and above	Urban	Normal	¡Ý2	13	179300	0
320	62	9	male	married	no	yes	Middle school	Urban	Normal	1	15.5	266400	0
210	67	13	female	single	no	yes	illiterate	Urban	Obesity	0	4.5	715	0
260	67	8	female	single	no	no	Primary school	Urban	Overweight	¡Ý2	15	1290	0
320	64	9	male	married	yes	no	Middle school	Urban	Underweight	¡Ý2	15	265491	1
370	63	0	female	married	no	no	Middle school	Urban	Overweight	¡Ý2	14.5	NA	0
390	68	2	male	married	yes	yes	Middle school	Urban	Normal	¡Ý2	11.5	201850	0
180	69	10	female	married	no	yes	Primary school	Urban	Overweight	¡Ý2	7	254650	1
220	60	14	female	single	no	no	Middle school	Urban	Normal	¡Ý2	15	53700	0
350	60	7	female	single	no	no	High school and above	Urban	Overweight	1	14	171250	0
170	62	0	male	married	yes	yes	Primary school	Rural	Normal	1	14.5	104100	0
240	62	4	female	married	yes	no	Primary school	Rural	Obesity	¡Ý2	16.5	104100	0
230	69	15	male	married	yes	no	Primary school	Rural	Normal	0	11	52050	1
490	60	9	male	single	yes	yes	Middle school	Rural	Normal	¡Ý2	12.5	18200	1
230	67	13	male	married	yes	yes	Primary school	Rural	Normal	¡Ý2	13	17260	0
170	60	21	female	married	no	no	illiterate	Rural	Normal	0	16.5	44050	1
340	66	0	male	married	yes	no	Middle school	Rural	Overweight	1	15.5	34320	1
200	62	13	female	married	yes	yes	Primary school	Rural	Normal	¡Ý2	10	NA	1
530	60	0	male	married	yes	yes	Middle school	Rural	Overweight	¡Ý2	13	NA	1
190	75	2	female	married	no	no	Middle school	Rural	Underweight	1	13	NA	1
350	72	12	male	single	yes	yes	Primary school	Rural	Overweight	1	13.5	1043	1
470	69	8	male	married	yes	yes	Middle school	Rural	Normal	¡Ý2	10.5	158865	1
330	73	12	female	married	yes	yes	Primary school	Rural	Normal	¡Ý2	15	NA	0
90	70	1	female	single	yes	no	Primary school	Rural	Normal	0	8.5	13600	1
330	70	23	female	single	yes	no	Middle school	Rural	Normal	¡Ý2	14	685	0
320	67	0	female	married	no	no	Middle school	Urban	Obesity	¡Ý2	18.5	-687635	1
460	63	3	male	married	yes	yes	Middle school	Urban	Overweight	¡Ý2	14.5	-687635	1
420	66	2	female	single	no	yes	Middle school	Urban	Overweight	0	17	212490	0
480	60	3	male	married	yes	no	Primary school	Urban	Overweight	¡Ý2	12.5	406100	0
340	60	0	male	married	yes	yes	Middle school	Rural	Overweight	¡Ý2	17	NA	1
310	60	3	female	married	no	no	Primary school	Rural	Normal	¡Ý2	10.5	NA	1
260	68	0	male	married	yes	yes	Primary school	Rural	Normal	¡Ý2	14	NA	0
170	67	0	female	married	no	no	Primary school	Rural	Overweight	1	11	17350	1
360	67	0	male	married	yes	yes	Primary school	Rural	Overweight	1	7.5	17350	1
390	60	5	male	married	yes	yes	Primary school	Rural	Normal	0	16.5	826900	0
310	60	8	male	married	yes	yes	High school and above	Rural	Normal	0	9.5	NA	0
350	66	12	female	married	no	no	Primary school	Rural	Normal	0	10	NA	1
230	73	6	male	married	yes	yes	Primary school	Rural	Normal	0	12	1550	1
180	60	10	female	married	no	no	Primary school	Rural	Underweight	1	14	NA	1
240	76	19	female	married	no	yes	Primary school	Rural	Normal	¡Ý2	10	NA	0
210	67	19	female	married	no	no	Primary school	Rural	Obesity	1	14.5	164950	0
340	65	2	male	married	no	no	Middle school	Rural	Normal	¡Ý2	14	164950	0
310	70	5	female	married	no	no	Primary school	Urban	Overweight	¡Ý2	15	165150	0
240	70	12	male	married	no	yes	Primary school	Rural	Normal	¡Ý2	15	-770	0
270	68	16	male	married	no	yes	Primary school	Rural	Normal	¡Ý2	9.5	2144	1
330	67	2	male	married	yes	yes	Middle school	Rural	Underweight	¡Ý2	13.5	36800	0
295	60	12	female	married	no	no	Middle school	Rural	Overweight	¡Ý2	13.5	NA	0
190	63	4	male	married	yes	yes	Middle school	Rural	Underweight	¡Ý2	9.5	NA	0
270	65	0	male	married	yes	no	Primary school	Rural	Normal	0	10.5	6800	1
350	60	7	male	married	no	yes	Middle school	Rural	Overweight	¡Ý2	15	NA	0
340	61	14	male	married	yes	yes	Primary school	Rural	Normal	¡Ý2	12.5	NA	1
310	64	5	male	single	yes	yes	Primary school	Rural	Overweight	1	7	9950	1
380	62	3	male	married	yes	yes	Middle school	Rural	Normal	0	17	55500	1
340	66	4	female	married	no	no	Primary school	Rural	Overweight	0	14	242500	1
450	67	6	male	married	yes	yes	Middle school	Rural	Overweight	¡Ý2	15.5	242500	1
360	66	9	male	married	yes	yes	Primary school	Rural	Normal	0	15	7020	1
350	61	4	male	married	yes	yes	Middle school	Rural	Normal	1	10	47458	0
230	64	4	female	married	no	no	Primary school	Rural	Normal	¡Ý2	13.5	NA	1
250	70	4	male	married	yes	no	Primary school	Rural	Overweight	¡Ý2	8.5	NA	1
460	64	4	male	married	yes	yes	Middle school	Rural	Normal	1	16	62230	1
340	64	20	male	married	no	no	Primary school	Rural	Normal	¡Ý2	13.5	61920	0
310	65	14	female	married	no	no	Primary school	Rural	Overweight	1	12.5	61920	0
225	69	2	female	single	yes	no	Primary school	Rural	Normal	1	7	NA	0
430	63	2	female	married	yes	no	Primary school	Rural	Normal	0	15	-371150	1
610	63	16	male	married	no	no	Primary school	Rural	Overweight	¡Ý2	16	-371150	1
570	63	5	male	married	yes	yes	Primary school	Rural	Overweight	0	13	129550	1
435	61	5	male	married	yes	no	Primary school	Rural	Obesity	0	8.5	30920	0
190	61	10	female	married	no	no	Primary school	Rural	Normal	1	7	30920	0
440	60	5	male	married	yes	yes	Middle school	Rural	Obesity	¡Ý2	15	122650	0
480	65	8	female	married	no	no	Primary school	Rural	Overweight	1	14.5	88100	1
510	60	9	male	married	yes	yes	Primary school	Rural	Normal	1	12	NA	0
350	74	3	female	married	no	no	Primary school	Urban	Normal	1	6.5	155485	1
210	72	2	male	married	no	no	High school and above	Urban	Normal	¡Ý2	13	155485	1
570	60	9	male	married	yes	yes	Middle school	Urban	Overweight	¡Ý2	15.5	NA	0
160	72	8	female	married	no	no	High school and above	Urban	Normal	1	5.5	256200	0
420	72	2	male	single	yes	yes	High school and above	Urban	Overweight	¡Ý2	14	NA	0
290	75	5	female	married	no	no	Primary school	Urban	Normal	¡Ý2	10.5	174280	1
640	60	1	male	single	yes	yes	Primary school	Rural	Normal	0	13	41440	0
400	63	6	male	married	yes	yes	Primary school	Rural	Normal	0	14	NA	1
250	60	7	female	married	no	no	Primary school	Rural	Normal	0	10	64800	1
190	60	22	female	married	no	no	Primary school	Rural	Normal	¡Ý2	11.5	800	0
240	60	4	female	married	no	no	illiterate	Rural	Overweight	1	14.5	43350	0
310	66	5	male	married	yes	yes	High school and above	Rural	Overweight	1	13.5	11475	0
580	60	4	male	single	no	yes	Primary school	Rural	Overweight	1	11	-14900	0
460	68	14	male	single	yes	yes	Middle school	Rural	Overweight	1	9	21400	0
340	61	0	female	married	no	no	Primary school	Rural	Normal	1	13.5	51360	0
490	64	6	male	married	yes	no	Middle school	Rural	Overweight	¡Ý2	12.5	51360	0
340	66	4	female	married	no	no	Primary school	Rural	Normal	¡Ý2	13	151150	0
620	62	5	male	married	yes	yes	Primary school	Rural	Overweight	¡Ý2	11.5	22630	1
330	60	10	female	married	no	no	Primary school	Rural	Overweight	¡Ý2	13	22630	1
510	72	16	male	single	yes	no	illiterate	Rural	Normal	1	6	53290	0
330	67	6	female	married	yes	no	Primary school	Rural	Overweight	¡Ý2	9.5	218670	0
290	61	9	female	married	no	no	Primary school	Rural	Obesity	¡Ý2	11.5	41600	0
370	63	11	male	married	no	yes	Primary school	Rural	Overweight	0	11.5	41600	0
370	62	16	male	married	yes	yes	Primary school	Rural	Overweight	¡Ý2	13.5	103420	0
390	63	2	male	married	no	no	illiterate	Rural	Normal	1	14.5	89300	1
290	66	9	female	married	no	no	Primary school	Rural	Normal	¡Ý2	14.5	NA	1
480	68	9	male	married	yes	yes	Primary school	Rural	Overweight	0	13.5	NA	1
370	64	9	male	single	yes	yes	Primary school	Rural	Normal	0	6	4750	0
420	65	12	male	married	yes	yes	Primary school	Rural	Overweight	¡Ý2	5	NA	0
570	64	5	male	single	yes	yes	illiterate	Rural	Overweight	1	6	27170	0
170	64	22	female	single	yes	no	Primary school	Rural	Overweight	¡Ý2	7	-11850	1
450	74	3	male	married	yes	no	Middle school	Rural	Overweight	1	9	4500	1
290	70	0	male	married	no	no	Middle school	Rural	Normal	¡Ý2	16	NA	1
320	69	9	male	married	yes	yes	Middle school	Rural	Overweight	¡Ý2	15.5	NA	0
420	62	8	male	married	yes	no	Middle school	Rural	Normal	¡Ý2	15	-7400	1
360	67	9	male	married	yes	no	Primary school	Rural	Normal	¡Ý2	8	NA	0
300	65	11	male	married	yes	no	Primary school	Rural	Normal	1	10	14400	1
450	78	11	male	married	yes	no	Primary school	Rural	Normal	1	15	36680	0
530	63	0	male	married	yes	yes	Middle school	Rural	Normal	1	11.5	NA	0
160	63	11	female	married	yes	no	Middle school	Rural	Overweight	¡Ý2	7.5	-51450	1
400	68	8	male	married	yes	yes	Primary school	Rural	Normal	1	6	-51450	1
400	65	19	male	married	yes	yes	Middle school	Urban	Normal	¡Ý2	13.5	NA	1
330	64	5	female	married	no	no	Middle school	Urban	Normal	¡Ý2	16	153000	0
370	66	0	male	married	yes	no	High school and above	Urban	Normal	¡Ý2	15	153000	0
310	63	8	female	married	no	no	Primary school	Urban	Overweight	¡Ý2	13	201250	1
240	68	0	female	married	no	no	High school and above	Urban	Overweight	1	14.5	327000	0
330	72	3	male	married	yes	yes	High school and above	Urban	Normal	1	15.5	327000	0
500	62	0	male	married	yes	yes	High school and above	Urban	Overweight	¡Ý2	14.5	566800	0
300	62	18	female	married	no	yes	Middle school	Urban	Overweight	¡Ý2	14.5	NA	0
360	62	6	male	married	no	yes	Middle school	Urban	Overweight	¡Ý2	13	NA	0
300	64	7	female	married	no	no	Middle school	Urban	Overweight	¡Ý2	16.5	178900	1
340	66	2	male	married	yes	yes	Primary school	Urban	Normal	0	15	NA	1
410	60	15	female	married	no	no	Middle school	Urban	Normal	¡Ý2	14	215300	1
220	72	6	female	married	no	no	High school and above	Urban	Normal	1	9	NA	0
240	72	14	female	single	no	yes	Middle school	Urban	Overweight	¡Ý2	9.5	NA	1
410	65	4	male	married	yes	yes	Primary school	Urban	Normal	1	13.5	NA	0
220	65	13	female	married	no	no	Middle school	Urban	Obesity	¡Ý2	10.5	NA	0
340	64	7	male	single	yes	yes	Primary school	Rural	Normal	0	15.5	181100	1
230	62	9	male	married	yes	no	Primary school	Rural	Normal	0	12.5	-128600	0
180	65	22	female	married	no	yes	Primary school	Rural	Normal	0	8.5	NA	0
260	73	10	male	single	yes	yes	Middle school	Rural	Normal	0	10	103400	0
300	62	0	female	married	no	no	Primary school	Rural	Normal	0	11	203590	0
200	64	3	male	married	no	yes	Middle school	Rural	Obesity	0	15	203590	0
400	65	11	male	married	yes	yes	Primary school	Rural	Overweight	1	10.5	206470	1
300	62	5	female	married	no	no	Primary school	Rural	Overweight	1	13.5	206470	1
150	61	4	male	married	yes	no	Middle school	Rural	Normal	0	11	14815	0
350	62	3	female	married	no	no	Primary school	Rural	Overweight	¡Ý2	12	269940	1
410	62	0	male	married	yes	yes	Primary school	Rural	Obesity	¡Ý2	11	269940	1
170	67	3	female	married	no	yes	Primary school	Rural	Normal	1	18	NA	1
170	68	30	female	married	no	no	Primary school	Rural	Overweight	¡Ý2	13.5	430	1
290	69	0	male	married	yes	yes	High school and above	Rural	Normal	¡Ý2	11.5	108600	0
250	64	1	female	married	no	no	Primary school	Rural	Underweight	1	16	108600	0
490	60	4	male	married	yes	no	Middle school	Rural	Normal	¡Ý2	16.5	NA	0
160	60	8	female	married	no	no	illiterate	Rural	Overweight	¡Ý2	4.5	67000	1
450	64	7	male	married	yes	no	Middle school	Rural	Normal	1	16	NA	1
380	62	1	female	married	no	no	Middle school	Rural	Overweight	¡Ý2	16.5	NA	1
370	65	4	male	single	no	yes	Middle school	Rural	Normal	0	16	-18650	0
150	66	0	female	married	no	no	Primary school	Rural	Normal	1	13	53660	0
200	72	13	female	married	no	yes	Primary school	Rural	Normal	¡Ý2	8	9200	0
270	66	8	female	married	no	no	Primary school	Rural	Normal	1	16	111550	1
260	69	12	female	married	no	no	Middle school	Rural	Normal	¡Ý2	13.5	NA	1
500	60	14	male	single	yes	no	High school and above	Rural	Normal	1	13.5	106700	0
400	65	6	female	single	yes	no	Primary school	Rural	Overweight	¡Ý2	14.5	NA	0
430	66	3	male	married	yes	no	Middle school	Rural	Overweight	¡Ý2	12.5	175300	0
220	67	12	female	single	yes	no	Primary school	Rural	Normal	¡Ý2	15	240010	1
340	66	5	male	married	yes	yes	High school and above	Rural	Overweight	1	15	226500	1
270	64	8	male	married	yes	yes	High school and above	Urban	Overweight	1	15	-6600	1
260	61	18	female	married	yes	no	Middle school	Urban	Normal	1	11.5	-6600	1
180	61	8	female	married	no	no	Primary school	Urban	Overweight	¡Ý2	13.5	516050	0
290	63	11	male	married	yes	yes	Primary school	Urban	Overweight	¡Ý2	9	NA	0
350	74	3	male	married	yes	no	Primary school	Rural	Normal	¡Ý2	12.5	12400	1
200	68	15	female	married	yes	no	Middle school	Rural	Overweight	¡Ý2	3.5	NA	0
170	68	24	female	married	no	no	Primary school	Rural	Normal	1	4	NA	1
400	70	13	male	married	yes	yes	Middle school	Rural	Normal	¡Ý2	16	NA	1
250	62	8	male	married	yes	yes	Middle school	Rural	Normal	¡Ý2	18	133840	0
340	61	9	female	married	no	no	Primary school	Rural	Obesity	¡Ý2	15	133840	0
230	68	21	female	married	no	no	Primary school	Rural	Overweight	0	12	NA	0
250	64	7	female	married	no	no	Primary school	Rural	Overweight	¡Ý2	9.5	NA	1
240	69	3	male	married	yes	no	Primary school	Rural	Normal	0	14.5	6500	0
450	69	1	male	single	no	yes	Middle school	Rural	Normal	1	12.5	8790	0
150	75	0	female	married	no	no	illiterate	Urban	Normal	¡Ý2	9	NA	1
500	60	0	male	married	yes	yes	High school and above	Urban	Normal	¡Ý2	16.5	2166200	1
800	71	0	male	married	yes	yes	High school and above	Urban	Obesity	¡Ý2	15.5	2350500	1
300	71	0	male	married	yes	no	High school and above	Urban	Normal	¡Ý2	15	NA	1
260	65	21	female	single	yes	yes	Primary school	Urban	Normal	¡Ý2	1	131520	1
170	60	1	male	married	yes	no	Primary school	Urban	Overweight	¡Ý2	14.5	104400	1
280	63	4	female	married	no	yes	High school and above	Urban	Normal	¡Ý2	16	943200	0
500	66	4	male	married	no	yes	High school and above	Urban	Overweight	¡Ý2	14.5	943200	0
230	67	6	female	married	no	yes	Middle school	Urban	Obesity	¡Ý2	8.5	NA	1
390	68	6	male	married	yes	yes	High school and above	Urban	Overweight	¡Ý2	18	NA	1
190	64	0	female	married	no	yes	Primary school	Urban	Overweight	¡Ý2	17.5	422600	0
400	63	6	male	married	no	yes	Primary school	Urban	Overweight	1	8	501950	0
170	63	3	female	married	yes	no	illiterate	Urban	Obesity	¡Ý2	13	NA	1
430	81	10	male	married	yes	no	Middle school	Urban	Overweight	¡Ý2	12	NA	0
390	67	0	female	married	no	yes	Middle school	Urban	Overweight	1	17	307700	0
520	68	27	male	single	yes	yes	High school and above	Urban	Normal	¡Ý2	16	651300	0
570	68	1	male	married	yes	yes	Primary school	Urban	Normal	0	15.5	NA	0
500	64	0	male	married	yes	no	Middle school	Urban	Normal	1	13.5	560580	0
180	72	2	male	married	no	yes	Primary school	Urban	Overweight	¡Ý2	14	NA	0
320	66	0	male	married	yes	yes	Primary school	Rural	Normal	0	9.5	NA	0
430	63	4	male	married	yes	yes	Primary school	Rural	Normal	¡Ý2	8	131900	0
290	64	8	female	married	no	no	Primary school	Rural	Overweight	1	17	131900	0
210	68	1	female	single	no	yes	Primary school	Rural	Normal	1	17	140300	1
570	63	4	male	married	yes	yes	Primary school	Rural	Normal	1	15.5	NA	0
210	63	3	female	married	no	yes	Primary school	Rural	Overweight	1	12.5	95520	0
430	68	2	male	married	yes	yes	Primary school	Rural	Normal	1	16	NA	0
370	79	0	male	married	no	yes	Primary school	Rural	Normal	¡Ý2	14	105330	1
280	67	1	female	married	no	no	illiterate	Rural	Normal	1	16.5	236400	1
460	68	0	male	married	no	yes	Primary school	Rural	Normal	¡Ý2	19.5	236400	1
440	75	6	male	married	no	no	High school and above	Urban	Normal	¡Ý2	14	NA	0
280	70	9	female	married	no	no	Primary school	Urban	Normal	1	6	213000	0
230	65	5	male	married	yes	yes	Primary school	Urban	Normal	1	14.5	NA	0
410	63	3	female	married	no	no	Primary school	Urban	Normal	1	16	NA	0
480	60	3	female	married	no	no	Primary school	Urban	Overweight	1	12.5	259850	0
590	60	0	male	married	yes	yes	High school and above	Urban	Normal	0	7	NA	1
400	65	5	male	married	yes	yes	Primary school	Rural	Normal	¡Ý2	8	104245	0
370	60	1	female	married	no	yes	illiterate	Rural	Normal	¡Ý2	6.5	104245	0
390	68	6	female	married	no	no	Primary school	Rural	Overweight	1	18	NA	1
420	61	5	male	married	yes	no	Primary school	Rural	Overweight	¡Ý2	15.5	2206250	1
400	60	2	male	married	yes	yes	Primary school	Rural	Normal	1	11	NA	0
60	77	5	female	single	no	yes	Primary school	Urban	Normal	¡Ý2	16	2060000	0
160	66	5	male	married	yes	yes	High school and above	Urban	Overweight	¡Ý2	14	NA	0
420	60	4	male	married	yes	yes	Middle school	Urban	Normal	1	15	1859650	0
370	61	0	female	married	no	yes	High school and above	Urban	Normal	1	14	1859650	0
370	70	3	male	married	yes	yes	Middle school	Urban	Overweight	1	17.5	213500	1
310	69	3	female	married	no	yes	illiterate	Urban	Normal	¡Ý2	16	213500	1
330	62	14	female	married	no	no	Primary school	Urban	Normal	¡Ý2	12	1351600	1
450	62	11	female	married	no	no	Primary school	Rural	Normal	0	18.5	203640	0
250	67	9	male	married	yes	yes	High school and above	Rural	Normal	¡Ý2	10.5	NA	0
370	62	0	female	married	no	yes	illiterate	Rural	Normal	¡Ý2	4	NA	0
240	67	4	male	married	yes	yes	Primary school	Rural	Normal	¡Ý2	13	633910	1
200	64	5	female	married	no	no	Primary school	Rural	Normal	0	16	633910	1
330	75	6	male	married	no	yes	Middle school	Rural	Underweight	1	16	NA	0
260	66	6	female	married	no	no	Primary school	Rural	Normal	¡Ý2	12.5	73202.5	1
110	74	10	male	married	yes	no	Middle school	Rural	Normal	¡Ý2	15	73202.5	1
180	61	6	female	single	no	yes	Primary school	Rural	Normal	¡Ý2	15.5	NA	0
160	67	10	male	married	yes	no	Primary school	Rural	Normal	0	14	NA	0
190	70	10	female	single	no	yes	Primary school	Rural	Normal	1	10	1900	1
300	64	3	male	married	yes	yes	Primary school	Rural	Obesity	1	13.5	NA	0
350	63	5	female	married	no	no	illiterate	Rural	Normal	1	4.5	NA	0
210	66	12	female	married	no	yes	illiterate	Rural	Normal	1	13.5	NA	1
130	85	7	male	married	yes	yes	Primary school	Rural	Normal	1	15	NA	1
280	66	3	female	married	no	yes	Primary school	Rural	Normal	1	11.5	48600	0
410	68	14	male	single	yes	yes	Primary school	Rural	Normal	0	18	24400	0
160	66	5	male	married	yes	yes	Primary school	Rural	Normal	¡Ý2	15.5	NA	1
350	60	3	female	married	no	no	Primary school	Rural	Overweight	0	13	388630	1
270	64	3	male	married	yes	yes	Primary school	Rural	Overweight	¡Ý2	10	388630	1
110	83	6	male	single	yes	yes	Primary school	Rural	Normal	1	12.5	11400	1
60	70	6	female	single	no	yes	Primary school	Rural	Normal	¡Ý2	7	NA	0
250	67	3	female	single	no	yes	Primary school	Rural	Normal	¡Ý2	13	31800	0
130	92	0	male	single	no	yes	Middle school	Rural	Normal	1	8.5	NA	0
230	71	3	female	single	no	yes	Primary school	Rural	Overweight	1	13	NA	0
160	77	4	male	married	yes	yes	Primary school	Rural	Normal	¡Ý2	14.5	620400	1
290	64	7	female	married	no	no	Primary school	Rural	Normal	1	16	NA	0
270	75	0	male	married	yes	yes	Middle school	Rural	Normal	0	15	139800	0
250	68	19	female	married	no	no	Primary school	Rural	Normal	¡Ý2	9.5	139800	0
350	67	8	male	married	yes	yes	Primary school	Rural	Normal	¡Ý2	16	NA	0
200	78	12	female	married	no	no	illiterate	Rural	Normal	0	8.5	NA	0
310	74	4	male	married	yes	no	Middle school	Rural	Normal	¡Ý2	18	23250	0
180	76	13	female	married	no	no	Primary school	Rural	Normal	1	8	NA	1
180	74	3	female	single	no	no	Primary school	Rural	Normal	0	10	21250	0
340	69	0	female	single	no	no	Primary school	Rural	Normal	0	14	NA	0
430	74	2	male	married	yes	yes	Primary school	Rural	Overweight	1	17.5	146400	1
340	65	3	female	married	no	no	Primary school	Rural	Overweight	1	11.5	146400	1
230	61	8	male	married	yes	yes	Primary school	Rural	Normal	0	15.5	NA	1
210	65	0	female	married	no	no	illiterate	Rural	Normal	1	8	NA	0
550	63	4	male	single	yes	yes	Middle school	Rural	Normal	1	10.5	155670	1
200	79	1	female	single	no	yes	Primary school	Rural	Normal	1	12	NA	0
310	61	7	male	married	no	no	Primary school	Rural	Normal	¡Ý2	10	678040	1
280	60	18	female	married	no	no	Primary school	Rural	Normal	0	12.5	678040	1
270	61	2	male	married	yes	yes	Primary school	Rural	Normal	1	12	-24037	0
300	80	7	male	married	yes	no	illiterate	Rural	Normal	¡Ý2	14	246800	1
360	63	5	male	married	yes	yes	Primary school	Urban	Normal	¡Ý2	14	819560	0
600	62	3	male	married	yes	no	Primary school	Urban	Overweight	¡Ý2	17.5	-253830	0
390	61	5	female	married	no	no	illiterate	Urban	Normal	¡Ý2	11	-253830	0
210	60	0	male	married	yes	yes	Primary school	Urban	Normal	0	14	463900	1
240	66	0	male	married	yes	yes	Primary school	Urban	Overweight	¡Ý2	7	NA	0
200	65	9	female	married	no	yes	Primary school	Urban	Normal	0	13	NA	0
320	62	1	male	single	yes	yes	Primary school	Urban	Overweight	0	7	462100	0
490	65	7	male	married	no	yes	Primary school	Urban	Normal	¡Ý2	14.5	306700	1
400	64	4	male	married	yes	no	Primary school	Urban	Normal	¡Ý2	14	104000	0
150	63	3	female	married	no	yes	Primary school	Urban	Overweight	¡Ý2	8	104000	0
130	73	6	female	married	no	no	Primary school	Urban	Normal	¡Ý2	13.5	6900	0
470	62	8	male	married	yes	yes	Primary school	Urban	Normal	1	10	NA	0
370	64	0	female	married	no	yes	Middle school	Urban	Normal	1	13	NA	0
300	60	3	male	married	yes	no	Primary school	Urban	Overweight	1	11	72440	0
340	71	6	female	married	no	no	Primary school	Urban	Normal	1	15.5	14800	1
335	70	4	female	married	no	yes	Primary school	Rural	Overweight	1	11.5	NA	1
150	65	0	female	married	no	no	Primary school	Rural	Normal	0	13	195150	1
420	60	12	male	single	yes	yes	Primary school	Rural	Normal	¡Ý2	14	NA	1
360	63	8	female	married	no	no	illiterate	Rural	Normal	¡Ý2	7	NA	0
210	67	20	male	married	yes	yes	Primary school	Rural	Overweight	¡Ý2	10	NA	0
465	60	2	male	married	yes	yes	High school and above	Urban	Overweight	0	11	NA	0
360	69	0	male	married	yes	no	Primary school	Rural	Normal	1	14.5	NA	0
350	65	4	female	married	no	no	Primary school	Rural	Overweight	¡Ý2	15	95700	0
70	64	13	male	married	no	yes	Primary school	Rural	Normal	¡Ý2	13	95700	0
330	67	12	male	married	no	yes	Primary school	Rural	Normal	1	10.5	80020	0
290	65	1	female	married	no	no	Primary school	Rural	Normal	1	10	80020	0
230	75	8	male	married	no	yes	Primary school	Rural	Overweight	¡Ý2	12.5	3950	1
170	82	13	male	single	no	no	Primary school	Rural	Normal	1	10	14250	0
390	71	0	male	married	yes	yes	Primary school	Rural	Overweight	1	11	1102600	1
130	68	17	female	married	no	no	Primary school	Rural	Obesity	¡Ý2	11.5	7600	1
370	75	8	male	married	no	no	illiterate	Rural	Normal	¡Ý2	10	7600	1
360	67	4	female	single	no	no	Primary school	Rural	Normal	¡Ý2	16	NA	0
310	69	10	male	single	no	no	Primary school	Rural	Normal	1	11	NA	0
210	65	7	female	married	no	no	Primary school	Rural	Normal	¡Ý2	13	105700	1
400	67	2	male	married	no	yes	High school and above	Urban	Overweight	1	17	NA	0
90	65	0	female	married	yes	no	Primary school	Urban	Obesity	¡Ý2	9	NA	0
210	69	0	male	married	no	yes	Primary school	Urban	Normal	¡Ý2	13.5	18055	0
290	78	0	male	married	yes	no	Middle school	Urban	Underweight	0	14	NA	1
140	70	0	male	married	no	no	High school and above	Urban	Normal	0	13.5	331870	1
170	69	4	female	married	no	no	Middle school	Urban	Normal	1	19	331870	1
280	65	2	female	married	no	no	Middle school	Urban	Overweight	1	16.5	2e+05	1
170	71	6	female	married	no	no	Primary school	Urban	Overweight	¡Ý2	5.5	NA	0
180	74	16	female	married	yes	no	Primary school	Urban	Normal	1	12.5	NA	1
400	72	6	male	married	yes	no	Middle school	Urban	Overweight	¡Ý2	11	33025	0
360	74	6	male	married	yes	yes	Middle school	Urban	Overweight	1	14	110753	0
500	60	1	female	married	no	no	Primary school	Rural	Overweight	1	13.5	172380	0
340	64	6	female	married	no	no	Primary school	Rural	Overweight	¡Ý2	15	91850	0
340	61	7	female	married	no	no	illiterate	Rural	Overweight	¡Ý2	4	143420	1
350	60	1	male	married	no	yes	High school and above	Rural	Normal	¡Ý2	14	143420	1
360	74	3	male	married	yes	yes	Primary school	Rural	Normal	¡Ý2	11	8600	0
380	63	6	female	married	no	no	illiterate	Rural	Normal	0	7.5	64700	0
230	74	14	female	married	yes	no	illiterate	Rural	Normal	0	2	NA	1
540	60	17	male	married	yes	yes	High school and above	Rural	Normal	0	6	54930	0
180	60	7	female	married	yes	no	High school and above	Rural	Normal	1	10.5	77800	1
340	66	0	male	married	no	no	Primary school	Rural	Overweight	¡Ý2	9.5	52300	0
220	63	4	female	married	no	no	illiterate	Rural	Normal	0	6	52300	0
260	60	6	female	married	yes	no	Primary school	Rural	Overweight	¡Ý2	14	6700	1
250	60	7	female	married	no	no	illiterate	Rural	Normal	0	4	77650	0
400	63	2	female	single	no	no	Primary school	Rural	Overweight	¡Ý2	9	150	0
420	64	6	male	married	yes	yes	Primary school	Rural	Normal	0	13.5	15480	0
270	68	4	female	married	no	no	Primary school	Rural	Overweight	¡Ý2	17.5	31750	0
540	61	7	male	married	yes	yes	Primary school	Rural	Normal	¡Ý2	11.5	179900	1
290	61	7	female	married	yes	no	Primary school	Rural	Overweight	0	14.5	37700	1
350	62	3	male	married	yes	no	Middle school	Rural	Normal	0	12.5	37700	1
290	60	15	male	single	no	yes	Middle school	Rural	Normal	0	9.5	53500	0
180	61	2	female	married	yes	no	illiterate	Rural	Normal	¡Ý2	9.5	31850	1
360	60	0	male	married	no	yes	Primary school	Rural	Underweight	1	13	142900	1
450	64	4	male	married	yes	yes	Middle school	Rural	Normal	0	16	43800	1
370	73	9	male	single	yes	no	Primary school	Rural	Normal	0	3	24700	0
290	66	16	female	married	no	no	Primary school	Rural	Normal	¡Ý2	12	NA	0
320	69	7	female	single	no	no	Middle school	Urban	Obesity	1	9.5	NA	1
400	63	18	male	married	yes	yes	Primary school	Urban	Overweight	0	9	55240	0
250	75	24	female	married	yes	no	illiterate	Urban	Normal	¡Ý2	5.5	7900	0
300	62	12	female	married	yes	no	Primary school	Urban	Overweight	¡Ý2	16.5	238100	0
650	62	10	male	married	yes	yes	Primary school	Urban	Overweight	1	17	238100	0
320	61	5	male	married	no	yes	Primary school	Urban	Overweight	¡Ý2	11	310200	1
260	64	5	male	married	yes	no	High school and above	Urban	Overweight	1	8	266100	0
200	67	11	female	married	no	yes	Primary school	Urban	Normal	¡Ý2	14.5	266100	0
280	76	11	male	single	yes	yes	Primary school	Urban	Normal	0	7	NA	1
200	67	1	male	married	yes	yes	Primary school	Urban	Overweight	¡Ý2	9	45400	0
230	68	12	female	married	yes	no	Primary school	Urban	Obesity	¡Ý2	11	45400	0
360	63	0	male	married	yes	yes	Primary school	Urban	Overweight	¡Ý2	12.5	10550	1
320	62	0	female	married	yes	no	Primary school	Urban	Overweight	0	8.5	525500	0
650	61	0	male	married	yes	yes	High school and above	Urban	Normal	1	16.5	525500	0
250	66	2	male	married	yes	yes	Middle school	Urban	Normal	¡Ý2	10	NA	0
500	61	7	female	married	yes	no	High school and above	Urban	Overweight	1	17.5	493100	1
350	62	7	female	married	no	no	High school and above	Urban	Normal	0	15.5	64500	0
320	62	0	male	married	yes	yes	High school and above	Urban	Normal	1	16.5	64500	0
440	71	2	male	married	yes	yes	Primary school	Urban	Normal	¡Ý2	14	343870	1
240	71	3	female	married	no	no	High school and above	Urban	Underweight	¡Ý2	13.5	343870	1
600	60	4	male	married	yes	yes	High school and above	Urban	Normal	0	9.5	409550	0
140	71	5	male	married	yes	no	High school and above	Urban	Normal	¡Ý2	11.5	814000	0
360	61	16	female	single	no	no	High school and above	Urban	Normal	¡Ý2	9	51700	1
360	64	13	female	married	yes	no	Primary school	Urban	Normal	¡Ý2	13.5	297060	1
290	62	21	female	married	no	no	Primary school	Urban	Normal	¡Ý2	10.5	207718	0
380	64	5	female	married	no	no	Middle school	Urban	Normal	¡Ý2	14.5	NA	0
550	64	8	male	married	yes	yes	Middle school	Urban	Overweight	0	14	NA	0
480	60	0	male	married	yes	yes	High school and above	Urban	Normal	1	16.5	67150	1
280	62	0	male	married	yes	no	Middle school	Urban	Normal	0	13.5	360900	1
320	78	0	male	married	yes	no	Primary school	Urban	Overweight	¡Ý2	11.5	21700	0
450	63	15	female	married	yes	no	Primary school	Urban	Obesity	¡Ý2	13.5	31010	0
200	64	6	male	married	yes	no	Middle school	Urban	Normal	0	12.5	31010	0
310	63	2	female	married	no	yes	Middle school	Urban	Overweight	¡Ý2	15	-68200	0
400	65	12	male	married	yes	yes	Primary school	Urban	Normal	¡Ý2	12	-68200	0
270	74	2	female	married	no	yes	High school and above	Urban	Normal	¡Ý2	17.5	NA	0
390	79	9	male	married	no	yes	Primary school	Urban	Normal	¡Ý2	12	NA	0
320	64	5	female	married	no	yes	Primary school	Urban	Normal	¡Ý2	17	645904	0
300	61	17	male	married	no	no	Middle school	Urban	Normal	¡Ý2	14	NA	1
350	69	15	female	married	no	no	Primary school	Urban	Obesity	¡Ý2	12.5	356100	0
550	74	0	male	married	yes	no	High school and above	Urban	Normal	1	9.5	NA	1
300	64	6	female	married	no	yes	Middle school	Urban	Normal	0	17.5	NA	0
260	61	2	female	married	no	no	High school and above	Urban	Normal	¡Ý2	17	278500	1
310	61	2	female	married	no	no	Primary school	Urban	Overweight	¡Ý2	14	745280	0
350	64	3	male	married	yes	yes	Primary school	Urban	Overweight	¡Ý2	12	745280	0
380	61	8	female	single	no	no	Middle school	Urban	Overweight	¡Ý2	18	141710	1
400	64	0	female	married	no	no	Middle school	Urban	Normal	0	13.5	102700	0
300	68	0	male	married	yes	yes	Primary school	Urban	Underweight	0	16.5	102700	0
390	66	12	female	married	no	no	Middle school	Urban	Normal	¡Ý2	13.5	NA	1
440	68	8	male	married	yes	no	Primary school	Urban	Overweight	¡Ý2	15.5	NA	1
390	67	10	male	married	yes	yes	Primary school	Rural	Normal	¡Ý2	4	34500	0
300	67	7	female	married	no	yes	illiterate	Rural	Normal	¡Ý2	9	NA	0
340	65	3	male	married	no	yes	Middle school	Rural	Normal	0	13.5	352700	0
350	60	11	male	married	no	no	Middle school	Rural	Normal	¡Ý2	8	56100	0
210	72	9	male	married	yes	yes	Primary school	Rural	Normal	0	5.5	NA	0
380	63	10	male	married	yes	yes	Middle school	Rural	Normal	1	6	373700	0
290	64	14	female	married	no	no	Primary school	Rural	Underweight	¡Ý2	6	381680	1
330	69	11	male	married	no	no	Primary school	Rural	Normal	0	9	205560	0
280	67	5	female	married	no	no	Primary school	Rural	Normal	1	5.5	555100	1
160	66	10	female	married	no	no	Primary school	Urban	Normal	¡Ý2	14.5	NA	1
250	77	0	female	married	no	no	Primary school	Urban	Normal	0	19.5	310330	0
470	61	2	male	married	no	no	Middle school	Urban	Normal	0	14.5	309900	0
140	74	6	female	single	no	yes	Primary school	Urban	Overweight	¡Ý2	16	186400	0
400	61	3	male	married	yes	yes	Middle school	Urban	Normal	0	12.5	NA	1
390	60	2	male	married	yes	yes	Middle school	Urban	Normal	1	17	970000	0
190	82	10	male	single	no	no	Primary school	Urban	Normal	¡Ý2	10.5	620560	1
330	61	0	female	married	no	no	Middle school	Urban	Normal	0	16.5	NA	1
340	60	6	female	married	no	no	Primary school	Urban	Underweight	¡Ý2	12.5	NA	1
350	66	16	female	married	no	yes	High school and above	Rural	Overweight	¡Ý2	10.5	NA	0
460	62	5	male	married	no	yes	Middle school	Rural	Normal	1	7	87040	0
300	62	2	female	married	no	no	Primary school	Rural	Normal	1	6	87040	0
370	60	7	female	married	no	no	Middle school	Rural	Normal	0	8	525320	1
520	63	3	male	married	yes	yes	Middle school	Rural	Normal	1	12	NA	0
260	69	1	female	single	no	yes	Primary school	Urban	Overweight	0	13	475900	1
200	69	15	female	single	no	no	Primary school	Urban	Overweight	¡Ý2	12	54400	1
320	62	5	female	single	no	yes	High school and above	Urban	Overweight	¡Ý2	15	1039100	0
250	64	4	male	single	no	yes	Primary school	Urban	Underweight	1	14	NA	0
200	71	0	male	married	yes	yes	Middle school	Urban	Normal	0	13.5	NA	0
340	65	10	female	married	no	no	Primary school	Urban	Overweight	0	11	NA	0
500	65	0	male	married	yes	yes	Primary school	Urban	Normal	1	16	320500	1
420	63	12	female	married	no	yes	High school and above	Urban	Normal	¡Ý2	16.5	911100	0
410	60	13	male	married	yes	yes	Middle school	Urban	Normal	1	17	911100	0
600	64	15	male	married	yes	yes	Primary school	Urban	Normal	¡Ý2	12.5	NA	1
210	66	17	female	married	no	yes	illiterate	Urban	Normal	¡Ý2	14	224135	0
350	60	3	female	single	no	yes	High school and above	Urban	Normal	0	16	1200	1
590	65	2	male	married	yes	yes	High school and above	Urban	Normal	¡Ý2	13	825500	1
370	63	4	female	married	no	yes	High school and above	Urban	Overweight	1	12.5	825500	1
260	67	10	female	married	no	no	Middle school	Rural	Overweight	¡Ý2	13	NA	1
530	65	4	male	married	no	no	High school and above	Rural	Normal	¡Ý2	11	NA	1
280	78	7	female	married	no	no	Primary school	Rural	Normal	¡Ý2	7	3777500	1
320	65	7	male	married	no	no	Primary school	Rural	Overweight	0	12.5	NA	0
300	61	0	female	married	no	no	High school and above	Rural	Overweight	1	10.5	734400	1
350	66	2	male	married	yes	no	Middle school	Rural	Normal	1	13	734400	1
290	65	3	female	married	no	no	Primary school	Rural	Normal	0	15	1650	0
430	66	18	male	married	yes	yes	Primary school	Rural	Underweight	¡Ý2	8.5	1650	0
450	64	9	male	married	no	no	illiterate	Rural	Overweight	0	17	277400	0
350	60	8	female	married	no	no	Middle school	Rural	Normal	1	8.5	136300	0
450	64	12	male	married	yes	no	Middle school	Rural	Normal	1	13.5	1529900	0
200	61	5	female	married	no	no	Middle school	Rural	Normal	¡Ý2	14	1529900	0
520	61	1	male	married	yes	yes	Primary school	Rural	Overweight	¡Ý2	17	NA	1
270	61	16	female	married	no	no	Primary school	Rural	Normal	¡Ý2	16.5	NA	1
380	66	8	male	married	yes	no	Primary school	Rural	Normal	¡Ý2	15	NA	1
470	66	2	male	married	no	no	Primary school	Rural	Normal	1	15.5	278800	0
460	61	10	male	married	yes	yes	High school and above	Rural	Normal	¡Ý2	19	71600	1
560	79	0	male	married	no	no	Primary school	Rural	Normal	¡Ý2	14.5	NA	1
490	61	12	male	married	yes	yes	High school and above	Rural	Normal	¡Ý2	14	NA	0
260	67	3	female	married	no	yes	Primary school	Rural	Normal	¡Ý2	9.5	6650	1
310	69	1	male	married	yes	yes	Primary school	Rural	Normal	1	10	6650	1
170	71	0	female	married	no	no	Primary school	Rural	Normal	¡Ý2	5	NA	1
480	77	0	male	married	no	no	Middle school	Rural	Underweight	1	17.5	NA	1
230	71	2	male	married	no	yes	Primary school	Rural	Normal	0	14.5	16450	1
250	60	11	female	married	no	no	illiterate	Rural	Normal	0	6.5	16450	1
590	68	8	male	single	yes	yes	Primary school	Rural	Normal	0	13	125320	1
360	65	9	male	married	yes	yes	Primary school	Rural	Normal	1	7	3012190	1
280	62	8	female	married	no	no	illiterate	Rural	Normal	¡Ý2	5	3012190	1
370	72	2	female	single	no	no	Primary school	Rural	Normal	¡Ý2	11	NA	0
360	69	16	female	married	no	yes	Primary school	Rural	Overweight	¡Ý2	9.5	NA	1
270	83	2	male	married	no	yes	illiterate	Rural	Underweight	1	1	NA	0
260	72	3	female	married	no	no	illiterate	Rural	Obesity	¡Ý2	7.5	NA	1
420	77	0	male	married	yes	no	Primary school	Rural	Normal	0	11.5	NA	1
180	66	0	male	single	yes	yes	Middle school	Rural	Underweight	0	7	207200	0
290	70	20	female	married	no	no	illiterate	Rural	Normal	¡Ý2	7.5	104790	0
420	79	4	male	married	yes	yes	Primary school	Rural	Normal	0	15.5	104790	0
250	60	12	female	married	yes	no	illiterate	Rural	Normal	1	4	30100	0
410	63	0	male	married	no	no	Primary school	Rural	Overweight	1	14	NA	0
170	63	6	female	married	yes	no	illiterate	Rural	Normal	¡Ý2	13.5	NA	0
480	60	3	male	married	yes	no	High school and above	Rural	Normal	0	17.5	NA	1
350	66	13	male	married	no	no	Primary school	Rural	Normal	¡Ý2	5	61200	1
440	64	14	male	married	yes	yes	Primary school	Rural	Normal	1	14	168550	0
450	67	0	female	single	no	no	illiterate	Rural	Normal	¡Ý2	7	507800	0
280	72	1	male	married	no	yes	Primary school	Rural	Normal	¡Ý2	9	NA	0
400	73	9	male	married	yes	no	Primary school	Rural	Normal	¡Ý2	11	NA	1
200	73	6	female	married	no	no	illiterate	Rural	Normal	0	10.5	NA	1
470	66	8	male	married	yes	no	Primary school	Rural	Normal	¡Ý2	10.5	NA	0
70	65	6	male	married	yes	no	Primary school	Rural	Overweight	0	10.5	20700	1
310	62	0	male	married	yes	yes	Primary school	Rural	Normal	¡Ý2	17	NA	1
320	65	8	male	married	no	yes	Primary school	Rural	Normal	¡Ý2	11.5	55700	1
390	63	3	female	married	no	no	illiterate	Rural	Normal	¡Ý2	9	55700	1
540	63	4	male	married	yes	yes	Primary school	Rural	Normal	1	8	110700	0
230	68	7	female	single	yes	yes	Primary school	Rural	Normal	1	10.5	4250	1
390	71	7	male	married	yes	yes	Primary school	Rural	Normal	0	7	NA	1
220	63	6	female	married	yes	no	Primary school	Rural	Normal	0	7.5	NA	0
500	75	3	male	married	yes	no	Primary school	Rural	Normal	1	8	NA	0
250	67	22	female	single	yes	yes	Primary school	Rural	Underweight	0	10.5	9968	1
480	60	1	male	married	no	yes	Primary school	Rural	Underweight	1	15	314000	0
160	62	6	male	married	yes	yes	Primary school	Rural	Normal	¡Ý2	11	103500	1
460	62	9	female	married	no	no	Primary school	Rural	Overweight	¡Ý2	17.5	103500	1
570	60	0	male	married	yes	yes	Primary school	Rural	Normal	1	10	NA	1
360	69	5	male	married	yes	no	Primary school	Rural	Underweight	1	9	NA	1
270	63	11	female	married	no	no	Primary school	Rural	Normal	0	4	NA	1
245	65	5	male	married	yes	no	Primary school	Rural	Normal	1	12	16050	1
270	68	4	male	married	yes	yes	Primary school	Rural	Normal	1	13.5	11470	0
265	62	13	female	married	no	yes	illiterate	Rural	Overweight	1	5	11470	0
270	63	14	male	married	yes	yes	illiterate	Rural	Overweight	1	15	34500	0
450	66	3	male	married	yes	no	Middle school	Urban	Overweight	¡Ý2	19.5	NA	1
350	66	2	female	married	no	yes	Primary school	Urban	Overweight	¡Ý2	2	NA	1
600	63	15	male	married	yes	yes	High school and above	Urban	Overweight	¡Ý2	12.5	NA	0
400	64	12	female	married	no	no	illiterate	Rural	Overweight	¡Ý2	3	150295	0
300	60	15	male	married	yes	no	Middle school	Rural	Normal	1	10	57300	0
380	74	0	male	single	yes	yes	Primary school	Rural	Normal	1	9.5	402480	0
390	64	13	female	married	yes	yes	illiterate	Rural	Obesity	¡Ý2	3.5	-7710	1
180	75	2	male	married	yes	yes	Middle school	Rural	Normal	¡Ý2	12	460	0
60	65	17	male	married	yes	yes	Middle school	Rural	Normal	1	10	45640	0
320	70	16	male	married	yes	yes	Primary school	Rural	Normal	1	12.5	23860	0
180	65	23	female	married	no	yes	illiterate	Rural	Overweight	0	3	-131350	0
440	64	8	male	married	yes	yes	Middle school	Rural	Overweight	¡Ý2	14	202450	1
560	66	13	male	married	yes	yes	Middle school	Rural	Obesity	1	13.5	35360	1
170	67	18	female	single	no	yes	illiterate	Rural	Overweight	1	8.5	13090	1
240	63	16	female	married	no	yes	illiterate	Rural	Normal	¡Ý2	9	31900	0
150	67	9	female	married	no	yes	Primary school	Rural	Normal	0	9.5	NA	0
210	66	6	female	married	no	yes	illiterate	Rural	Overweight	1	12	33520	0
270	69	4	male	married	yes	yes	High school and above	Rural	Normal	0	11	33520	0
360	61	7	female	married	no	no	Primary school	Rural	Normal	1	12.5	128680	0
390	63	6	male	married	yes	yes	High school and above	Rural	Normal	1	12.5	128680	0
260	66	10	female	single	no	no	illiterate	Rural	Normal	¡Ý2	9	NA	1
600	61	18	male	single	no	yes	High school and above	Rural	Normal	¡Ý2	15	-303000	0
410	61	6	male	married	yes	yes	High school and above	Rural	Underweight	1	15	4400	0
390	73	10	male	married	yes	yes	High school and above	Rural	Overweight	0	12.5	NA	0
260	70	0	female	married	no	no	illiterate	Rural	Normal	0	7.5	NA	1
280	76	1	female	married	no	no	illiterate	Rural	Overweight	¡Ý2	5	2605	0
380	65	16	male	single	no	yes	illiterate	Rural	Overweight	¡Ý2	8.5	5670	0
350	63	0	male	married	no	yes	Primary school	Rural	Obesity	0	14.5	NA	0
350	74	16	male	married	no	no	illiterate	Rural	Overweight	1	3	2510	1
160	61	13	female	married	no	no	illiterate	Rural	Overweight	¡Ý2	6	7300	1
540	60	4	male	married	yes	yes	Middle school	Rural	Overweight	¡Ý2	11	7300	1
350	73	9	female	single	no	no	Primary school	Rural	Normal	¡Ý2	8.5	1050	0
360	64	10	male	married	no	yes	Primary school	Rural	Overweight	¡Ý2	14	32750	0
360	63	13	female	married	no	no	illiterate	Rural	Normal	¡Ý2	13	32750	0
520	60	2	male	married	yes	yes	Primary school	Rural	Normal	1	16.5	8360	1
390	73	9	male	married	yes	no	Middle school	Rural	Normal	¡Ý2	14.5	44150	1
250	72	9	female	married	no	yes	Middle school	Rural	Normal	0	16	4400	1
490	70	2	male	married	yes	yes	illiterate	Rural	Normal	0	6.5	6340	1
280	63	21	female	married	no	no	illiterate	Rural	Normal	¡Ý2	7	6340	1
560	68	0	male	single	yes	no	Primary school	Urban	Obesity	¡Ý2	10.5	403700	0
270	62	19	male	married	yes	yes	Middle school	Urban	Overweight	¡Ý2	10	NA	0
210	69	4	female	married	no	yes	Primary school	Urban	Obesity	¡Ý2	14	133619	1
430	60	1	male	married	yes	yes	Middle school	Urban	Normal	0	15.5	308540	1
200	62	21	female	married	no	yes	illiterate	Rural	Overweight	¡Ý2	3.5	NA	0
450	63	8	male	married	yes	yes	illiterate	Rural	Normal	¡Ý2	13.5	NA	0
350	60	14	female	married	no	no	illiterate	Rural	Overweight	¡Ý2	10.5	NA	0
460	65	18	male	married	no	yes	Primary school	Rural	Overweight	¡Ý2	3	5290	1
360	71	5	male	married	yes	yes	Middle school	Rural	Normal	¡Ý2	11	11500	1
370	78	27	male	married	yes	yes	Primary school	Rural	Normal	1	8	1800	1
480	60	6	male	married	yes	yes	illiterate	Rural	Normal	1	17	NA	0
570	63	6	male	married	yes	yes	Primary school	Rural	Obesity	¡Ý2	12.5	NA	0
350	74	3	male	married	yes	yes	Primary school	Rural	Normal	¡Ý2	11.5	NA	1
510	64	6	male	married	yes	yes	Primary school	Rural	Obesity	¡Ý2	15	53400	0
380	64	0	male	married	yes	no	Middle school	Rural	Normal	¡Ý2	17	220200	1
330	78	9	male	married	yes	yes	illiterate	Rural	Normal	¡Ý2	7	42712	1
410	70	2	male	married	yes	yes	Middle school	Rural	Underweight	¡Ý2	12.5	75050	1
360	73	12	female	married	no	yes	Primary school	Rural	Overweight	¡Ý2	12	75050	1
450	75	1	male	married	yes	yes	Middle school	Rural	Normal	1	15	3070	0
590	60	7	male	married	yes	yes	Middle school	Rural	Normal	¡Ý2	15.5	103350	0
210	68	3	female	married	no	no	illiterate	Urban	Normal	¡Ý2	10.5	-25500	0
650	65	4	male	married	no	no	Primary school	Urban	Overweight	¡Ý2	14.5	36685	0
230	63	8	male	married	yes	yes	Primary school	Urban	Normal	1	12	113650	1
380	63	5	male	married	yes	yes	Middle school	Urban	Normal	1	14.5	NA	1
260	65	6	female	married	no	no	Middle school	Urban	Overweight	¡Ý2	13.5	222850	0
670	64	5	male	married	yes	yes	Middle school	Urban	Obesity	1	18.5	222850	0
270	66	12	female	married	no	no	Middle school	Urban	Overweight	¡Ý2	15.5	-9780	0
490	67	3	male	married	yes	no	Primary school	Urban	Normal	¡Ý2	15	20710	1
210	68	5	female	married	no	no	Primary school	Urban	Overweight	1	17	20710	1
230	65	17	female	married	no	no	Primary school	Urban	Normal	0	7	NA	1
400	65	2	male	married	no	yes	Middle school	Urban	Overweight	1	3	118730	0
300	62	19	female	single	no	no	Middle school	Urban	Normal	¡Ý2	12.5	24850	1
300	66	15	female	married	no	no	Primary school	Urban	Normal	¡Ý2	6	15380	1
80	72	12	male	married	yes	yes	Primary school	Rural	Normal	¡Ý2	7	2780	0
530	62	2	male	married	no	yes	illiterate	Rural	Normal	1	8	NA	0
250	63	0	male	married	no	yes	Primary school	Rural	Underweight	¡Ý2	14.5	NA	0
340	74	7	male	married	no	yes	Middle school	Rural	Normal	¡Ý2	8.5	56450	1
200	79	3	male	single	yes	yes	Middle school	Rural	Normal	0	6.5	2650	0
430	67	2	male	married	no	no	Primary school	Rural	Normal	0	10	18330	1
320	70	15	female	married	no	yes	Primary school	Rural	Normal	1	9.5	109750	1
420	61	4	male	single	yes	yes	Primary school	Rural	Normal	¡Ý2	7	12920	1
510	64	25	male	married	no	yes	Primary school	Rural	Overweight	1	5.5	6900	0
390	67	5	male	married	no	yes	High school and above	Rural	Normal	1	17	NA	1
300	64	11	female	married	no	no	illiterate	Rural	Normal	1	7	3510	1
150	72	1	female	married	no	no	Primary school	Rural	Normal	1	17.5	59292	1
400	74	3	male	married	no	no	Primary school	Rural	Overweight	¡Ý2	13.5	59292	1
460	65	3	male	married	no	yes	Primary school	Rural	Normal	1	9.5	NA	0
460	72	1	male	married	yes	yes	illiterate	Urban	Overweight	1	10	302752	0
430	65	1	male	married	yes	yes	Middle school	Urban	Normal	1	12.5	NA	0
350	65	2	female	married	no	no	illiterate	Rural	Normal	0	5.5	345810	1
560	62	14	male	married	yes	yes	Primary school	Rural	Obesity	¡Ý2	12.5	12370	0
250	76	0	male	married	no	no	Primary school	Rural	Normal	0	8	NA	0
430	74	3	male	married	yes	yes	Primary school	Rural	Normal	1	8.5	NA	1
110	60	9	male	married	yes	yes	Middle school	Rural	Normal	0	11.5	NA	1
210	68	7	male	married	yes	yes	Primary school	Rural	Overweight	1	12.5	183800	0
250	63	3	female	married	no	no	Middle school	Rural	Normal	0	4.5	236800	1
330	66	1	male	married	yes	yes	Primary school	Rural	Overweight	¡Ý2	7	236800	1
490	63	12	male	single	yes	no	Primary school	Rural	Normal	¡Ý2	5.5	112000	1
350	68	0	male	married	yes	yes	Primary school	Rural	Normal	1	10	152400	1
150	67	3	female	married	no	no	Primary school	Rural	Overweight	1	14.5	152400	1
320	64	9	female	single	no	no	illiterate	Rural	Normal	¡Ý2	6.5	NA	1
490	64	15	male	single	yes	yes	Primary school	Rural	Overweight	1	12	61400	0
350	68	12	male	married	no	yes	Primary school	Rural	Normal	¡Ý2	8	275000	0
310	66	9	male	married	yes	yes	Primary school	Rural	Normal	¡Ý2	12.5	14900	1
350	62	6	male	married	yes	yes	Middle school	Urban	Normal	0	11.5	244200	1
240	64	7	male	single	yes	yes	Primary school	Urban	Normal	¡Ý2	13	NA	1
550	60	4	male	married	yes	yes	Primary school	Urban	Overweight	1	15	NA	1
330	75	10	male	married	yes	yes	Middle school	Urban	Obesity	¡Ý2	12	NA	1
300	74	16	female	married	no	yes	Primary school	Urban	Normal	¡Ý2	5.5	56800	0
250	62	0	female	single	no	no	High school and above	Urban	Normal	¡Ý2	15	508300	1
440	60	6	male	married	yes	no	Middle school	Urban	Underweight	¡Ý2	11.5	-29700	0
360	67	3	male	married	yes	no	Primary school	Urban	Normal	0	18	NA	0
440	64	17	male	married	yes	no	Primary school	Rural	Normal	¡Ý2	11	49900	1
300	69	8	female	married	yes	no	illiterate	Rural	Underweight	¡Ý2	9	NA	1
400	69	0	male	married	yes	yes	Middle school	Rural	Normal	0	10	167400	0
440	60	10	male	married	yes	no	Primary school	Rural	Normal	¡Ý2	11	137300	0
390	62	7	male	married	yes	yes	Primary school	Rural	Normal	1	13.5	34300	1
520	60	4	male	married	yes	yes	Primary school	Rural	Normal	¡Ý2	8.5	25300	0
520	71	4	male	married	no	no	Primary school	Rural	Normal	¡Ý2	14	NA	1
290	65	3	female	married	no	yes	Primary school	Urban	Normal	¡Ý2	12	263300	0
240	66	4	male	married	yes	yes	High school and above	Urban	Normal	0	12	263300	0
330	60	23	female	married	no	no	High school and above	Rural	Overweight	¡Ý2	13.5	11800	0
290	73	14	male	married	yes	no	Middle school	Rural	Normal	1	16	3350	0
310	61	0	female	married	no	no	Primary school	Rural	Overweight	1	14	NA	0
430	61	1	male	married	yes	no	Primary school	Rural	Normal	0	12	NA	0
180	72	7	female	single	no	yes	illiterate	Rural	Normal	¡Ý2	5	NA	0
350	67	2	male	married	no	yes	Primary school	Rural	Normal	0	11.5	8590	1
350	72	1	male	married	yes	no	Primary school	Rural	Normal	¡Ý2	10	NA	0
350	62	6	male	married	no	no	illiterate	Rural	Overweight	0	7.5	NA	1
420	66	0	male	married	no	yes	Primary school	Rural	Normal	¡Ý2	11.5	NA	1
250	62	17	female	single	no	no	Primary school	Urban	Normal	¡Ý2	4	51250	0
440	65	3	male	married	yes	yes	Middle school	Urban	Normal	¡Ý2	14	NA	1
340	62	11	female	married	no	no	Middle school	Urban	Normal	¡Ý2	14.5	NA	1
420	61	8	female	married	no	yes	Middle school	Urban	Overweight	¡Ý2	17	905100	0
230	62	4	male	married	no	yes	Middle school	Urban	Normal	0	12.5	905100	0
340	64	4	male	married	yes	yes	High school and above	Urban	Overweight	¡Ý2	15.5	89270	1
370	60	4	male	married	yes	yes	High school and above	Urban	Normal	¡Ý2	12	142600	0
300	63	3	female	married	no	no	illiterate	Urban	Normal	0	11	323600	0
540	60	1	male	married	yes	yes	High school and above	Urban	Overweight	¡Ý2	13.5	NA	1
490	63	3	male	married	yes	yes	High school and above	Urban	Obesity	¡Ý2	8.5	NA	1
320	66	2	male	married	yes	yes	Primary school	Urban	Overweight	1	11	NA	1
560	68	13	male	married	yes	yes	Middle school	Urban	Normal	¡Ý2	12	NA	0
350	60	7	female	married	no	no	Primary school	Urban	Normal	0	8	NA	0
450	67	6	male	married	yes	yes	High school and above	Urban	Normal	0	15	NA	0
390	64	4	male	married	yes	yes	Middle school	Rural	Normal	¡Ý2	15.5	62500	1
180	67	10	female	married	no	no	Primary school	Rural	Normal	¡Ý2	10.5	62350	0
410	73	2	male	married	no	yes	Middle school	Rural	Normal	1	11.5	62350	0
280	66	3	female	single	no	yes	Middle school	Rural	Normal	1	11.5	101600	1
240	73	13	female	married	no	no	Primary school	Rural	Underweight	0	6	NA	1
610	60	6	male	married	yes	yes	High school and above	Rural	Overweight	1	14	NA	1
300	66	3	male	married	yes	yes	Primary school	Rural	Overweight	¡Ý2	12.5	NA	1
130	66	11	female	single	no	no	Primary school	Rural	Normal	0	9.5	214100	1
350	65	10	female	married	no	no	Primary school	Rural	Normal	¡Ý2	11	156950	0
470	64	4	male	married	yes	yes	Middle school	Rural	Normal	1	14	NA	1
200	65	10	female	married	no	no	Middle school	Rural	Normal	0	16.5	84170	1
280	61	17	female	married	no	no	Primary school	Rural	Normal	1	12	NA	1
240	62	3	female	married	no	no	Middle school	Rural	Overweight	0	15	137760	0
95	71	11	female	single	no	no	Primary school	Rural	Overweight	¡Ý2	8	NA	0
240	61	4	female	married	no	no	Primary school	Rural	Obesity	¡Ý2	10.5	156550	0
220	68	1	male	single	yes	yes	Primary school	Rural	Normal	1	12	96800	0
175	74	24	female	married	no	no	Primary school	Rural	Obesity	¡Ý2	5	2660	1
345	78	5	male	married	yes	no	Primary school	Rural	Normal	¡Ý2	12.5	2660	1
300	61	3	male	married	yes	no	Middle school	Rural	Normal	0	9	NA	0
380	67	22	male	married	no	yes	Primary school	Rural	Underweight	1	14.5	NA	1
250	65	15	female	married	no	no	Primary school	Rural	Obesity	¡Ý2	4.5	NA	1
260	69	10	female	married	no	no	Primary school	Urban	Normal	1	12.5	265300	0
200	71	2	female	single	no	no	Middle school	Urban	Underweight	¡Ý2	17	143655	0
460	68	2	male	married	yes	no	Primary school	Urban	Overweight	¡Ý2	15	233590	1
200	76	0	female	single	no	no	illiterate	Urban	Normal	1	11.5	NA	0
30	72	3	female	married	no	no	High school and above	Urban	Normal	¡Ý2	13	NA	1
520	80	0	male	married	no	no	High school and above	Urban	Overweight	1	15	NA	1
320	65	7	female	married	no	yes	High school and above	Urban	Normal	¡Ý2	16.5	NA	1
370	68	3	male	married	no	no	High school and above	Urban	Normal	¡Ý2	12.5	386000	0
300	63	3	female	married	no	no	Middle school	Urban	Normal	0	17.5	386000	0
230	67	3	female	married	no	no	Middle school	Urban	Normal	1	19	-95300	0
330	80	6	male	married	yes	yes	Middle school	Urban	Overweight	¡Ý2	15	336500	0
360	67	3	female	married	no	no	Middle school	Urban	Overweight	¡Ý2	13	336500	0
350	63	3	male	married	yes	no	Middle school	Urban	Normal	¡Ý2	12	NA	0
450	61	6	male	married	yes	no	Primary school	Rural	Normal	¡Ý2	8.5	72740	0
300	72	4	male	married	yes	yes	Primary school	Rural	Underweight	¡Ý2	12.5	73020	0
300	73	5	male	married	yes	no	Primary school	Rural	Normal	¡Ý2	9	NA	1
420	60	1	male	married	yes	no	Primary school	Rural	Underweight	¡Ý2	6.5	25410	1
390	62	1	male	married	yes	no	High school and above	Rural	Normal	¡Ý2	14	109600	1
230	60	17	female	married	no	no	Primary school	Rural	Normal	¡Ý2	13.5	NA	1
470	63	0	male	married	no	yes	Primary school	Rural	Normal	1	11.5	103000	0
370	76	6	male	married	no	no	High school and above	Urban	Overweight	¡Ý2	15.5	117800	0
450	73	6	male	married	yes	yes	Middle school	Urban	Normal	¡Ý2	7	169100	1
310	75	4	female	single	no	no	Primary school	Urban	Overweight	0	9	116800	0
320	62	8	male	married	yes	no	illiterate	Rural	Normal	0	9	93700	0
370	66	12	male	married	yes	yes	Primary school	Rural	Normal	¡Ý2	14.5	12800	1
435	66	3	male	married	yes	no	Primary school	Urban	Overweight	0	13	NA	1
200	67	11	female	married	no	no	Primary school	Urban	Normal	1	9.5	301700	0
150	60	6	female	married	yes	no	illiterate	Urban	Normal	1	7	111800	0
170	70	5	female	single	no	yes	Primary school	Urban	Normal	¡Ý2	11.5	302496	1
190	65	0	female	married	no	no	Middle school	Urban	Obesity	1	15.5	NA	0
290	63	0	female	married	no	no	Middle school	Urban	Normal	0	14.5	NA	0
400	66	0	male	married	yes	yes	Middle school	Urban	Normal	1	17	NA	0
220	63	0	female	single	no	no	Middle school	Urban	Normal	1	10.5	1140	1
300	67	8	male	married	yes	yes	Middle school	Urban	Overweight	¡Ý2	14.5	274200	0
210	66	14	female	married	no	no	Primary school	Urban	Obesity	1	9	274200	0
270	61	6	female	married	no	no	Primary school	Urban	Overweight	¡Ý2	13.5	NA	0
500	72	14	male	married	yes	no	Primary school	Urban	Normal	¡Ý2	5.5	NA	1
250	73	5	male	married	yes	no	Middle school	Urban	Normal	1	12	NA	0
240	79	14	male	married	yes	yes	Primary school	Rural	Normal	0	10	NA	0
350	62	3	male	married	yes	no	Middle school	Rural	Normal	0	10.5	13020	1
440	62	6	male	married	no	no	illiterate	Rural	Normal	1	3	NA	0
420	63	6	male	married	yes	yes	Primary school	Rural	Overweight	¡Ý2	6	51800	1
270	67	14	female	married	yes	no	illiterate	Rural	Underweight	0	6	77400	1
225	73	4	male	married	yes	yes	Middle school	Rural	Normal	0	12.5	164000	1
255	68	2	female	married	no	no	illiterate	Rural	Normal	0	8	164000	1
370	67	1	male	married	yes	yes	High school and above	Rural	Normal	0	16	-55880	0
374	62	21	male	married	yes	yes	Primary school	Rural	Normal	¡Ý2	7	NA	1
350	69	6	male	married	yes	yes	Primary school	Rural	Normal	0	12	52702	0
340	79	1	male	married	no	no	illiterate	Rural	Normal	1	8	6810	0
455	61	2	male	single	yes	yes	illiterate	Rural	Normal	0	11	750	0
328	69	3	male	married	yes	no	Primary school	Rural	Normal	1	14.5	NA	1
280	61	5	female	married	no	no	Primary school	Rural	Normal	¡Ý2	14	108180	1
290	72	14	male	married	yes	no	Primary school	Rural	Underweight	¡Ý2	7.5	27800	0
400	64	12	female	single	no	no	illiterate	Urban	Obesity	¡Ý2	8.5	301700	0
340	85	10	male	single	no	yes	Middle school	Urban	Normal	1	10	NA	1
220	60	10	female	married	no	no	Primary school	Urban	Normal	0	13.5	NA	0
500	60	5	male	married	yes	yes	Middle school	Urban	Overweight	1	17	NA	0
230	67	0	female	single	no	yes	Primary school	Urban	Overweight	1	8.5	NA	1
350	66	7	female	single	no	no	Primary school	Urban	Overweight	0	13.5	3e+05	0
210	76	5	female	single	no	yes	illiterate	Urban	Obesity	1	8.5	NA	0
300	60	10	female	married	no	no	Middle school	Urban	Normal	0	11	365710	0
480	61	0	male	married	yes	yes	High school and above	Urban	Normal	0	10.5	NA	1
30	65	3	female	married	no	no	illiterate	Urban	Normal	1	7	342260	0
150	69	0	male	married	yes	yes	Primary school	Urban	Normal	1	15	342260	0
110	72	12	female	married	no	no	Middle school	Urban	Obesity	¡Ý2	13	792500	1
280	73	4	female	single	no	no	illiterate	Urban	Overweight	¡Ý2	11	32900	0
270	70	4	male	married	yes	yes	Primary school	Urban	Normal	¡Ý2	13.5	403255	0
220	62	3	female	married	no	no	Primary school	Urban	Obesity	¡Ý2	13	NA	0
360	77	9	female	married	yes	yes	Primary school	Urban	Normal	¡Ý2	13.5	NA	1
430	63	3	male	married	yes	yes	High school and above	Urban	Normal	¡Ý2	10.5	630200	1
280	70	0	female	married	no	no	Primary school	Urban	Obesity	¡Ý2	14.5	NA	1
380	70	3	male	married	no	yes	Primary school	Urban	Normal	1	13	NA	1
320	62	6	female	married	no	no	Middle school	Urban	Obesity	¡Ý2	17.5	NA	0
380	60	3	female	married	no	yes	Middle school	Urban	Overweight	¡Ý2	13	NA	0
110	74	6	female	married	no	no	illiterate	Urban	Overweight	¡Ý2	3.5	807510	0
350	73	0	female	married	no	no	High school and above	Urban	Normal	1	16	NA	1
220	73	3	female	married	no	no	Middle school	Urban	Overweight	1	12.5	NA	1
220	60	2	female	single	yes	yes	Middle school	Urban	Overweight	¡Ý2	17.5	562410	1
500	66	4	male	married	no	no	High school and above	Urban	Normal	0	16.5	NA	0
310	65	3	female	married	no	no	Middle school	Urban	Normal	¡Ý2	16	NA	0
210	86	4	female	single	no	no	Middle school	Urban	Normal	¡Ý2	13.5	1100	0
420	69	0	female	married	no	no	Primary school	Urban	Normal	1	10.5	19000	1
360	63	6	male	married	yes	yes	Primary school	Urban	Normal	0	17	2003	0
310	81	9	female	married	no	yes	High school and above	Urban	Normal	¡Ý2	17.5	NA	1
300	63	2	female	married	no	no	Middle school	Urban	Overweight	0	15	NA	1
180	67	3	male	married	yes	yes	Primary school	Urban	Normal	¡Ý2	7.5	NA	1
310	79	3	female	single	no	no	High school and above	Urban	Overweight	¡Ý2	13.5	NA	1
310	62	9	female	married	no	no	Primary school	Urban	Normal	1	11	734400	1
370	70	24	female	single	no	no	High school and above	Urban	Normal	¡Ý2	14	2605000	0
220	60	17	female	married	no	no	High school and above	Urban	Overweight	¡Ý2	16	NA	0
220	86	6	male	single	no	no	High school and above	Urban	Overweight	¡Ý2	11	NA	0
610	65	5	male	married	no	no	Middle school	Urban	Obesity	¡Ý2	15	84600	0
280	65	21	female	married	no	no	Middle school	Urban	Normal	1	16.5	84600	0
140	77	7	female	married	no	no	Primary school	Urban	Normal	¡Ý2	11.5	NA	0
560	63	0	male	single	yes	yes	Middle school	Urban	Normal	0	12.5	1046000	0
280	74	8	male	married	yes	yes	Middle school	Urban	Normal	¡Ý2	17	1123600	1
330	66	1	male	married	no	yes	High school and above	Rural	Normal	¡Ý2	12	NA	1
320	60	3	male	married	no	yes	Primary school	Rural	Normal	0	12	NA	0
430	66	13	male	married	yes	yes	Middle school	Rural	Normal	¡Ý2	10	205800	0
400	61	0	male	married	yes	yes	Middle school	Rural	Overweight	0	14	31130	0
310	61	5	female	married	no	no	Primary school	Rural	Normal	0	9.5	NA	1
460	61	4	male	married	yes	yes	High school and above	Rural	Overweight	0	14.5	NA	1
420	62	0	female	married	no	no	Middle school	Rural	Overweight	1	15	NA	1
320	60	10	female	married	no	no	Primary school	Rural	Normal	0	8.5	878400	1
340	64	6	male	married	yes	yes	Primary school	Rural	Normal	0	10.5	108550	1
400	62	7	female	married	no	no	Primary school	Rural	Overweight	¡Ý2	8	108550	1
500	61	0	male	married	yes	yes	Middle school	Rural	Overweight	¡Ý2	13	195650	1
510	66	4	male	married	yes	yes	Primary school	Rural	Normal	0	12.5	NA	1
400	70	3	male	married	yes	yes	Primary school	Rural	Normal	¡Ý2	10.5	13750	1
250	66	18	female	married	no	no	Primary school	Rural	Overweight	¡Ý2	12.5	13750	1
310	73	13	female	single	no	no	illiterate	Rural	Overweight	¡Ý2	11	3700	0
400	61	1	female	single	no	yes	Primary school	Rural	Overweight	1	11.5	101950	0
290	60	9	male	married	yes	yes	Middle school	Rural	Normal	0	10.5	-56190	1
250	61	8	female	married	no	no	illiterate	Rural	Normal	¡Ý2	8	NA	1
480	61	2	male	married	yes	yes	Middle school	Rural	Overweight	0	14.5	51130	0
350	63	1	female	married	no	no	Primary school	Rural	Overweight	¡Ý2	11	-460800	1
260	70	0	male	married	no	yes	High school and above	Rural	Normal	0	14.5	-460800	1
460	66	3	male	married	no	yes	Primary school	Rural	Overweight	1	9	209050	1
190	69	4	female	married	no	no	High school and above	Rural	Underweight	¡Ý2	14.5	17050	0
500	66	6	male	married	no	yes	Middle school	Rural	Normal	1	5.5	17050	0
260	70	12	male	single	yes	yes	Primary school	Rural	Normal	¡Ý2	13.5	61870	0
345	67	2	male	married	yes	yes	Primary school	Rural	Normal	¡Ý2	12	86820	1
370	65	7	female	married	no	yes	illiterate	Rural	Overweight	1	10.5	86820	1
270	63	2	male	married	yes	yes	Primary school	Rural	Normal	0	10.5	10420	1
600	63	2	male	married	yes	yes	High school and above	Rural	Overweight	¡Ý2	17.5	-51600	0
410	77	3	male	married	yes	no	illiterate	Rural	Normal	0	6.5	NA	0
460	79	0	male	single	yes	yes	Primary school	Rural	Normal	0	10.5	5840	0
440	73	6	male	married	yes	yes	Primary school	Rural	Normal	1	8	1130	1
340	72	4	male	married	yes	no	Middle school	Rural	Overweight	0	12.5	NA	0
30	67	21	female	married	no	no	Middle school	Urban	Normal	¡Ý2	14.5	165050	1
220	62	4	male	married	yes	no	Middle school	Urban	Overweight	1	15	NA	0
310	76	11	male	single	no	no	Primary school	Urban	Normal	¡Ý2	11.5	564800	1
290	61	6	male	married	yes	yes	High school and above	Urban	Overweight	0	18.5	322050	1
330	61	18	female	married	no	no	Primary school	Urban	Obesity	1	10.5	322050	1
210	70	6	male	single	yes	yes	Primary school	Urban	Overweight	0	12	30	0
310	62	5	male	married	yes	yes	Primary school	Urban	Obesity	¡Ý2	15	208010	0
480	67	1	male	married	yes	yes	High school and above	Urban	Overweight	1	15	559800	0
490	61	8	male	married	yes	yes	illiterate	Rural	Overweight	¡Ý2	8.5	NA	1
310	60	10	female	married	no	no	illiterate	Rural	Normal	¡Ý2	4	6175	0
310	61	26	female	married	no	no	Middle school	Rural	Normal	1	14.5	104300	0
490	65	6	male	single	yes	no	Primary school	Rural	Normal	1	10.5	6030	1
640	66	0	male	married	yes	no	Primary school	Rural	Overweight	1	11.5	102100	1
360	68	9	female	married	yes	no	Primary school	Rural	Overweight	¡Ý2	16	79650	0
410	72	1	male	married	no	yes	High school and above	Rural	Overweight	1	12.5	79650	0
530	60	18	male	married	yes	yes	Primary school	Rural	Normal	0	7.5	100980	0
240	74	4	male	married	no	yes	Middle school	Rural	Normal	1	15.5	5162	1
430	71	8	male	married	yes	no	Primary school	Rural	Normal	1	12	25990	1
340	77	12	male	married	yes	yes	illiterate	Rural	Normal	0	8.5	6300	1
290	63	0	female	married	no	no	illiterate	Rural	Underweight	0	3	114600	1
170	60	5	male	married	yes	yes	Primary school	Rural	Normal	1	8.5	114600	1
480	73	3	male	married	yes	yes	Middle school	Rural	Normal	¡Ý2	18	5510	0
400	65	1	male	married	yes	yes	Middle school	Rural	Normal	0	15	109900	1
390	65	14	female	married	no	no	illiterate	Rural	Overweight	1	11	-177050	1
280	62	4	female	married	no	no	illiterate	Rural	Normal	1	11	26555	1
250	61	5	male	married	yes	yes	Middle school	Rural	Normal	1	17	134700	0
340	62	9	female	married	no	yes	illiterate	Rural	Overweight	0	8	NA	0
500	62	4	female	married	no	no	Primary school	Rural	Overweight	¡Ý2	15.5	162690	0
330	68	6	male	married	no	yes	High school and above	Rural	Overweight	¡Ý2	10	186560	0
170	72	6	female	married	no	no	illiterate	Rural	Normal	¡Ý2	14.5	14740	0
180	76	0	male	married	yes	yes	Primary school	Rural	Normal	0	12	14740	0
590	61	2	male	married	yes	no	Primary school	Rural	Obesity	0	12	-128724	1
200	62	3	male	married	yes	no	illiterate	Rural	Normal	1	10	NA	1
600	63	0	male	married	yes	yes	Middle school	Rural	Normal	0	15.5	64900	0
280	67	3	male	married	yes	no	Middle school	Rural	Normal	1	14.5	9850	0
280	67	16	female	married	no	yes	Primary school	Rural	Normal	¡Ý2	12	9850	0
300	67	3	male	married	yes	no	illiterate	Rural	Normal	1	5.5	NA	1
560	69	0	male	married	yes	yes	High school and above	Rural	Normal	1	12.5	90415	1
530	63	10	male	married	yes	yes	illiterate	Rural	Normal	0	4.5	NA	1
260	63	22	female	married	no	no	illiterate	Rural	Overweight	¡Ý2	6.5	NA	1
440	61	0	male	married	yes	yes	illiterate	Rural	Normal	0	8	82860	0
250	66	2	female	married	no	yes	Middle school	Rural	Overweight	¡Ý2	9	11633	0
280	64	8	female	single	no	no	illiterate	Rural	Normal	1	7.5	46628	1
320	62	0	male	married	yes	yes	Primary school	Rural	Normal	0	11.5	54850	1
400	61	18	female	married	no	no	illiterate	Rural	Overweight	¡Ý2	13.5	54850	1
350	66	7	female	married	no	no	Primary school	Rural	Normal	¡Ý2	10.5	NA	0
270	60	10	female	married	no	no	illiterate	Rural	Obesity	¡Ý2	12	NA	0
190	66	2	female	married	no	no	illiterate	Rural	Normal	¡Ý2	12	8480	0
520	64	1	male	married	yes	yes	illiterate	Rural	Overweight	1	7	8480	0
250	74	17	male	married	yes	yes	illiterate	Rural	Normal	1	5	NA	0
450	70	10	male	married	yes	no	illiterate	Rural	Normal	¡Ý2	6	3950	0
150	69	3	female	single	yes	no	Primary school	Rural	Normal	¡Ý2	13	5900	0
410	72	4	male	married	no	no	Primary school	Rural	Normal	¡Ý2	11	2310	1
340	63	0	male	married	yes	yes	illiterate	Rural	Normal	1	14.5	12100	1
220	69	6	male	married	yes	no	Primary school	Rural	Normal	¡Ý2	8.5	76000	0
450	61	11	male	married	no	yes	Primary school	Rural	Overweight	0	14.5	156570	1
290	72	17	female	single	no	no	High school and above	Rural	Normal	¡Ý2	14	5910	0
460	67	6	male	single	yes	no	High school and above	Rural	Overweight	0	12	NA	1
500	60	5	male	married	yes	yes	Middle school	Rural	Normal	0	5.5	15370	1
390	61	5	male	married	yes	yes	Primary school	Rural	Overweight	¡Ý2	13	87800	1
330	69	7	male	married	yes	yes	Primary school	Rural	Overweight	¡Ý2	10.5	1200	1
470	66	5	male	married	yes	yes	Primary school	Rural	Normal	0	10.5	86020	1
400	61	0	male	married	yes	yes	Primary school	Rural	Normal	1	16.5	188990	0
430	64	7	male	married	yes	yes	illiterate	Rural	Normal	1	8	5530	0
600	64	0	male	married	yes	yes	Primary school	Rural	Overweight	¡Ý2	15.5	NA	0
170	60	26	female	married	no	no	illiterate	Urban	Normal	¡Ý2	10.5	21310	0
440	70	0	male	married	yes	yes	Primary school	Urban	Normal	¡Ý2	11	17650	1
390	74	13	male	married	no	no	Primary school	Urban	Normal	¡Ý2	4.5	400	0
340	61	26	female	married	no	no	Primary school	Urban	Overweight	¡Ý2	5.5	20070	1
350	63	15	male	married	yes	yes	Middle school	Urban	Normal	¡Ý2	15	20070	1
240	72	2	male	married	yes	yes	Primary school	Urban	Normal	¡Ý2	13.5	NA	1
280	64	3	male	married	yes	yes	Primary school	Urban	Overweight	¡Ý2	13	122810	1
270	62	8	female	married	no	no	Primary school	Urban	Overweight	¡Ý2	13	122810	1
300	60	9	female	married	no	no	High school and above	Urban	Normal	¡Ý2	15	92510	1
220	64	3	female	married	no	no	Primary school	Urban	Overweight	0	12	219800	1
360	68	16	male	married	yes	yes	Primary school	Urban	Normal	1	15	13830	0
360	63	6	female	married	no	yes	Primary school	Urban	Normal	¡Ý2	7	20250	1
220	60	2	male	married	yes	yes	Primary school	Urban	Overweight	0	14	20250	1
30	69	9	female	married	no	no	illiterate	Urban	Normal	¡Ý2	15.5	1210	0
470	72	0	male	married	yes	no	Middle school	Urban	Overweight	¡Ý2	12.5	469650	0
450	72	5	male	married	yes	yes	High school and above	Urban	Overweight	¡Ý2	15.5	243000	0
530	62	0	male	married	yes	yes	High school and above	Urban	Normal	1	17	NA	1
300	66	2	female	married	no	no	Primary school	Urban	Overweight	1	7.5	NA	1
350	60	9	female	married	no	no	Middle school	Urban	Obesity	¡Ý2	15	408200	1
300	61	10	female	married	no	no	Primary school	Urban	Overweight	¡Ý2	14.5	302750	1
310	79	7	male	married	yes	yes	Middle school	Rural	Normal	¡Ý2	7	22985	1
180	84	3	female	married	no	no	Primary school	Rural	Overweight	¡Ý2	10	22985	1
430	71	6	male	married	yes	no	Middle school	Rural	Normal	1	7.5	104540	1
260	66	3	male	single	yes	no	High school and above	Rural	Normal	0	14.5	NA	1
390	69	4	male	married	yes	yes	Primary school	Rural	Overweight	0	8.5	150150	0
450	66	7	male	married	yes	yes	High school and above	Rural	Overweight	1	12	109580	1
320	60	5	female	married	no	no	Primary school	Rural	Overweight	1	11	169690	1
380	69	0	male	married	yes	yes	Middle school	Rural	Normal	1	10	5630	0
500	65	6	female	married	no	no	Middle school	Rural	Normal	¡Ý2	14	301180	0
500	66	9	male	married	yes	yes	Middle school	Rural	Obesity	¡Ý2	13.5	301180	0
270	61	6	male	married	yes	yes	Primary school	Rural	Normal	¡Ý2	14.5	197700	0
230	67	0	male	married	yes	yes	Primary school	Rural	Normal	¡Ý2	12.5	8200	1
410	65	4	male	married	yes	yes	Primary school	Rural	Normal	1	12	29800	1
240	65	4	female	married	no	no	Primary school	Rural	Overweight	1	12	29800	1
320	63	7	female	married	no	no	High school and above	Rural	Normal	¡Ý2	17	NA	0
350	63	13	male	single	no	no	Primary school	Rural	Normal	0	13	10740	0
360	74	8	male	married	yes	yes	Primary school	Rural	Normal	0	8	NA	1
330	70	2	male	married	yes	yes	Primary school	Rural	Normal	¡Ý2	15	18700	0
410	73	3	male	married	yes	no	Primary school	Urban	Normal	0	10.5	60350	1
500	62	0	male	married	yes	yes	Middle school	Urban	Normal	1	10.5	NA	0
270	61	10	female	married	no	no	illiterate	Urban	Overweight	¡Ý2	14	95450	1
460	64	7	male	married	yes	no	Primary school	Urban	Underweight	¡Ý2	12	95450	1
240	66	6	female	married	yes	no	illiterate	Urban	Overweight	0	3	12150	0
890	63	0	male	married	yes	yes	Primary school	Urban	Normal	0	17	231790	0
260	63	0	female	married	no	no	Primary school	Urban	Normal	1	9.5	231790	0
290	63	5	female	married	no	no	Primary school	Urban	Overweight	¡Ý2	14.5	207650	0
360	66	4	female	single	no	no	Primary school	Urban	Overweight	0	15.5	202650	1
320	66	3	female	married	yes	no	illiterate	Urban	Overweight	¡Ý2	10	102500	1
370	62	5	male	married	yes	yes	Middle school	Urban	Overweight	¡Ý2	12.5	148500	1
140	74	3	female	married	no	no	Primary school	Urban	Obesity	¡Ý2	14.5	NA	1
560	78	3	male	married	yes	yes	High school and above	Urban	Overweight	1	12.5	NA	1
460	74	2	male	married	yes	yes	Primary school	Urban	Normal	1	10.5	NA	1
320	62	3	female	married	no	no	Primary school	Urban	Overweight	0	9.5	413315	0
420	61	1	female	married	no	no	Primary school	Urban	Overweight	¡Ý2	15.5	494650	1
360	72	9	male	married	yes	yes	Primary school	Urban	Overweight	¡Ý2	12.5	314850	0
210	61	2	male	married	yes	no	Primary school	Urban	Normal	0	13.5	205010.2	1
330	62	7	female	married	no	no	Primary school	Urban	Normal	0	16	532550	0
350	68	6	male	married	yes	yes	Primary school	Urban	Normal	¡Ý2	13.5	276000	1
290	64	4	male	married	no	no	Primary school	Urban	Overweight	¡Ý2	16	NA	1
240	64	3	male	married	yes	yes	Middle school	Urban	Normal	0	15	NA	1
530	64	5	male	single	yes	yes	Primary school	Urban	Overweight	1	13	-294530	0
470	62	7	male	married	no	no	High school and above	Urban	Normal	0	8.5	428100	0
420	63	6	male	married	yes	yes	Middle school	Urban	Overweight	1	13	NA	0
320	68	0	female	married	no	no	illiterate	Urban	Normal	1	5	NA	0
610	67	7	male	married	yes	yes	Primary school	Rural	Normal	¡Ý2	9	251000	1
360	60	8	male	married	yes	yes	Middle school	Rural	Overweight	¡Ý2	15	53250	1
280	61	3	female	married	yes	no	illiterate	Rural	Normal	¡Ý2	4.5	53250	1
280	60	4	female	married	no	yes	illiterate	Rural	Obesity	1	11	131750	1
450	66	4	male	married	yes	yes	Primary school	Rural	Overweight	¡Ý2	15	40495	0
390	65	4	male	married	yes	yes	Middle school	Rural	Normal	1	18	15870	0
230	65	0	male	married	yes	yes	Middle school	Rural	Underweight	0	13	109630	0
150	75	15	female	married	yes	yes	Primary school	Rural	Normal	¡Ý2	13	NA	0
890	61	0	male	married	no	yes	Primary school	Rural	Normal	¡Ý2	16	79450	0
510	68	5	male	married	yes	yes	High school and above	Rural	Overweight	0	11	323980	0
430	60	3	male	married	yes	yes	Middle school	Rural	Normal	1	16	333410	0
290	68	0	male	married	yes	yes	High school and above	Urban	Normal	0	11.5	615100	1
250	67	4	female	married	no	no	Middle school	Urban	Normal	¡Ý2	16.5	615100	1
330	70	7	female	married	no	no	Primary school	Urban	Normal	¡Ý2	15	45060	1
430	63	17	female	married	no	yes	illiterate	Rural	Overweight	1	9	2330	1
310	70	0	male	married	yes	yes	Primary school	Rural	Normal	0	11	2330	1
190	70	2	female	married	no	no	illiterate	Rural	Overweight	¡Ý2	5	NA	1
290	74	12	male	married	yes	yes	Primary school	Rural	Normal	¡Ý2	14.5	NA	1
270	72	11	female	married	no	no	Primary school	Rural	Normal	1	8.5	NA	1
420	64	1	female	married	no	no	High school and above	Rural	Normal	1	11.5	NA	0
280	62	6	male	single	yes	yes	Middle school	Rural	Normal	¡Ý2	11	2450	1
370	72	1	male	married	yes	yes	Middle school	Rural	Normal	0	14.5	17200	1
240	72	0	female	married	no	no	Primary school	Rural	Overweight	1	12	17200	1
220	60	3	male	married	yes	yes	Middle school	Rural	Normal	1	9	53100	0
240	67	11	male	single	yes	yes	Middle school	Rural	Overweight	¡Ý2	14	17250	0
360	74	18	male	single	yes	yes	Middle school	Rural	Overweight	¡Ý2	13	200450	1
290	63	6	female	married	no	no	illiterate	Rural	Overweight	¡Ý2	8.5	98400	1
400	61	2	male	married	yes	yes	Middle school	Rural	Obesity	¡Ý2	14	98400	1
[truncated: 322 more rows]
