# Supplementary material for: Mediation analysis of depressive symptoms in the relationship between pulmonary function (measured by peak expiratory flow) and cognitive function among older adults in Chinese
Source: PLoS One. 2025 Jul 24;20(7):e0328231. doi: 10.1371/journal.pone.0328231 (PMC12289082; doi:10.1371/journal.pone.0328231)
Supplement: S2 Table — (XLSX) [file pone.0328231.s002.xlsx]

## Sheet: Table S2
Supplementary Table S2. Associations of PEF with depressive symptoms
Variables	B	SE	β	P value
PEF	-0.003	0.121	-0.064	0.023
Age	-0.047	0.03	-0.041	0.12
Gender (reference = female)	-1.095	-0.482	-0.161	<0.001
Education (reference = High school and above)
Illiterate	1.463	0.612	0.087	0.017
Primary school	1.157	0.49	0.091	0.018
Middle school	0.095	0.529	0.007	0.857
Family residence (reference = Rural)	0.63	0.096	0.143	<0.001
Marital status (reference = Married)	1.013	0.417	0.061	0.015
Number of chronic conditions (reference ≥2 )
0	-2.425	0.378	-0.167	<0.001
1	-1.457	0.334	-0.113	<0.001
BMI (reference = Normal weight)
Underweight	1.049	0.726	0.036	0.149
Overweight	-0.47	0.325	-0.036	0.15
Obesity	-0.859	0.011	-0.031	0.687
physical activity (reference = No)	-0.25	0.286	-0.021	0.381
Total wealth	2.26e-07	1.23e-07	0.045	0.067
Smoking status (reference = No)	0.364	0.403	0.031	0.367
Drinking status (reference = No)	0.291	0.332	0.025	0.382
B = unstandardized regression coefficient; SE = standard error; β = standardized regression coefficient. PEF= peak expiratory flow；BMI= body mass index.
