# Supplementary material for: Mediation analysis of depressive symptoms in the relationship between pulmonary function (measured by peak expiratory flow) and cognitive function among older adults in Chinese
Source: PLoS One. 2025 Jul 24;20(7):e0328231. doi: 10.1371/journal.pone.0328231 (PMC12289082; doi:10.1371/journal.pone.0328231)
Supplement: S3 Table — (CSV) [file pone.0328231.s003.csv]

Supplementary Table S3. Characteristics of participants excluding cognitive function impaired in sensitivity analysis.
PEF	age	CESD	gender	marital	smoking	drinking	education_level	Family_residence	bmi	Number_of_chronic_conditions	MMSE4	taking_AD	imcome	Total_wealth	phys_active
300	60	6	female	married	no	no	illiterate	Rural	Normal	1	6.5	0	NA	72480	1
430	63	6	male	married	yes	yes	illiterate	Rural	Normal	1	5.5	0	NA	72480	1
400	72	16	male	married	yes	yes	Middle school	Rural	Normal	1	7	0	720	35950	1
330	61	11	male	married	yes	yes	Primary school	Rural	Normal	0	8	0	6480	NA	0
380	62	21	male	married	yes	yes	illiterate	Rural	Normal	¡Ý2	13.5	0	2120	45020	1
210	63	5	female	married	no	no	illiterate	Rural	Overweight	¡Ý2	9	0	NA	429940	0
230	66	26	female	single	no	no	Primary school	Rural	Overweight	¡Ý2	6	0	4380	8440	1
330	69	4	male	married	yes	yes	Primary school	Rural	Normal	¡Ý2	9.5	0	24720	41300	0
180	68	11	female	married	yes	yes	Primary school	Rural	Normal	¡Ý2	5.5	0	24720	41300	0
390	65	4	male	married	yes	yes	Primary school	Rural	Normal	¡Ý2	14	0	58970	508100	1
410	69	6	male	married	yes	yes	illiterate	Rural	Normal	1	7	0	NA	101000	0
370	60	12	male	married	yes	yes	illiterate	Rural	Normal	¡Ý2	8.5	0	0	101240	1
340	60	7	male	married	no	no	Primary school	Rural	Normal	1	12.5	0	60300	361798	1
220	73	10	male	married	yes	yes	Primary school	Rural	Normal	1	12	0	2160	NA	1
130	67	28	female	married	no	no	Primary school	Rural	Overweight	¡Ý2	13.5	0	NA	44900	0
290	66	5	male	married	yes	yes	Primary school	Rural	Normal	0	11	0	685	47650	0
400	70	2	male	married	no	yes	Middle school	Rural	Normal	1	15	0	NA	237830	1
240	62	20	female	married	no	no	illiterate	Rural	Normal	1	6	0	NA	99450	1
260	69	8	female	married	no	yes	Primary school	Rural	Normal	1	5.5	0	2360	225792	1
440	62	9	male	married	no	yes	Primary school	Rural	Normal	¡Ý2	14	0	7080	NA	0
270	61	11	female	married	no	no	Primary school	Rural	Normal	0	13.5	0	32632	262500	1
480	62	4	male	married	yes	no	High school and above	Rural	Normal	0	18	0	32632	262500	1
240	80	14	male	married	yes	yes	High school and above	Rural	Normal	1	13	0	NA	NA	1
240	61	6	male	single	yes	yes	Primary school	Rural	Normal	1	13.5	0	NA	NA	0
420	64	3	male	single	yes	yes	Middle school	Rural	Overweight	¡Ý2	14.5	0	8460	83000	1
275	63	6	female	married	no	no	Primary school	Urban	Normal	¡Ý2	12.5	0	3500	94170	1
275	72	20	male	married	yes	no	Middle school	Urban	Normal	0	8.5	0	2120	NA	1
175	63	6	female	married	no	no	Primary school	Urban	Normal	1	7	0	NA	NA	1
135	61	10	male	married	yes	yes	Primary school	Urban	Overweight	¡Ý2	12.5	0	NA	NA	1
200	67	2	male	married	yes	yes	Middle school	Urban	Overweight	1	14.5	0	3450	104290	0
100	68	8	female	married	no	yes	Primary school	Urban	Normal	1	12.5	0	13740	1850	0
225	71	3	male	married	yes	no	Middle school	Urban	Normal	1	11.5	0	13740	1850	0
300	60	9	male	married	yes	no	Primary school	Rural	Normal	¡Ý2	14	0	672	51875	0
270	68	17	male	married	yes	no	Primary school	Rural	Normal	¡Ý2	10	0	7240	8270	1
390	64	10	male	married	yes	yes	Primary school	Rural	Normal	0	6.5	0	NA	125100	1
410	71	7	male	married	yes	yes	Primary school	Rural	Normal	1	7	0	24592	22000	1
220	61	4	male	married	yes	yes	Primary school	Rural	Overweight	1	10.5	0	2740	NA	1
330	62	15	male	married	yes	yes	Primary school	Rural	Overweight	1	12	0	54630	71850	1
385	62	12	male	married	no	no	Primary school	Rural	Overweight	1	13	0	6240	-98100	1
150	61	0	female	married	no	no	Primary school	Urban	Normal	0	11.5	0	NA	NA	1
450	64	0	male	married	no	yes	Primary school	Urban	Obesity	1	9.5	0	NA	NA	1
390	64	1	male	married	yes	yes	Middle school	Urban	Normal	0	14.5	0	NA	128250	1
260	69	14	female	married	no	no	Middle school	Urban	Overweight	¡Ý2	11	0	720	182050	1
320	68	11	male	single	yes	yes	Primary school	Urban	Normal	¡Ý2	12	0	30000	186400	0
290	63	2	male	married	yes	no	High school and above	Rural	Overweight	1	13.5	0	46300	NA	1
310	83	2	male	married	no	yes	Middle school	Rural	Normal	¡Ý2	7	0	21000	38500	1
190	67	19	female	married	no	yes	Primary school	Rural	Underweight	¡Ý2	8	0	35100	10600	0
260	76	1	male	married	yes	yes	Middle school	Urban	Normal	1	9.5	0	34520	200700	1
160	73	2	female	married	no	yes	Middle school	Urban	Normal	¡Ý2	14	0	34520	200700	1
280	60	0	male	married	yes	yes	Middle school	Urban	Obesity	¡Ý2	18.5	0	NA	-313980	0
190	68	8	male	married	yes	yes	Primary school	Urban	Normal	¡Ý2	6	0	NA	299610	0
230	64	7	female	married	no	no	Primary school	Urban	Obesity	¡Ý2	15.5	0	NA	NA	0
400	69	4	male	married	yes	yes	Primary school	Urban	Normal	1	13.5	0	1800	4250	0
260	68	9	female	married	no	no	illiterate	Urban	Normal	1	11	0	1800	4250	0
250	65	7	male	married	yes	yes	Primary school	Urban	Normal	0	8.5	0	7620	71500	1
320	64	10	male	married	yes	yes	Primary school	Urban	Normal	¡Ý2	11.5	0	9290	13530	1
190	70	16	female	married	no	no	Primary school	Urban	Normal	¡Ý2	6	0	2895	15480	0
380	62	12	male	married	yes	yes	Primary school	Urban	Overweight	1	13.5	0	NA	NA	0
240	70	3	male	married	yes	yes	Primary school	Urban	Underweight	¡Ý2	13.5	0	NA	373200	0
280	69	6	male	married	no	yes	Primary school	Urban	Normal	¡Ý2	12.5	0	NA	NA	1
240	61	11	female	married	no	no	Middle school	Urban	Overweight	¡Ý2	15.5	0	16920	NA	0
180	80	22	female	single	no	no	illiterate	Rural	Underweight	¡Ý2	9	0	1020	300045	1
250	73	0	male	married	yes	no	Primary school	Rural	Normal	1	14.5	0	NA	NA	1
210	63	4	female	single	no	no	illiterate	Urban	Normal	¡Ý2	8.5	0	68320	1800	1
490	62	6	male	married	no	no	Primary school	Urban	Normal	¡Ý2	13.5	0	7944	7830	0
470	62	8	male	married	yes	yes	Middle school	Urban	Normal	1	12	0	NA	1062000	1
570	67	0	male	married	no	yes	Middle school	Urban	Overweight	¡Ý2	10.5	0	22040	308400	1
450	60	4	male	married	yes	yes	Primary school	Rural	Normal	0	14.5	0	1056	NA	1
390	71	1	male	married	yes	no	Primary school	Rural	Normal	1	14	0	1640	21400	1
150	61	9	female	married	no	no	illiterate	Rural	Normal	¡Ý2	5.5	0	NA	6700	1
180	74	2	male	single	yes	yes	Primary school	Rural	Underweight	¡Ý2	5.5	0	3390	12800	0
305	65	15	female	married	no	no	Primary school	Urban	Normal	1	8.5	0	19520	37929	0
260	64	9	male	married	yes	yes	Primary school	Urban	Normal	0	9	0	19520	37929	0
290	61	5	male	married	yes	yes	Primary school	Urban	Normal	1	12	0	36300	NA	1
470	60	3	male	married	yes	no	Middle school	Urban	Overweight	1	9.5	0	16800	135500	0
540	60	1	male	married	no	yes	Primary school	Urban	Normal	0	11.5	0	3500	158300	0
260	67	3	female	married	no	no	Primary school	Urban	Overweight	¡Ý2	12	0	1910	159160	1
320	68	16	male	single	yes	yes	Primary school	Rural	Underweight	0	14	0	NA	NA	1
375	62	13	female	married	yes	yes	illiterate	Rural	Normal	¡Ý2	7	0	-4384	20880	1
110	63	3	male	single	yes	no	Middle school	Urban	Normal	0	12.5	0	1140	NA	1
510	62	3	male	married	yes	yes	Middle school	Urban	Normal	1	13.5	0	NA	NA	1
400	70	7	male	married	no	yes	Primary school	Rural	Normal	¡Ý2	10	0	NA	NA	0
100	63	12	male	married	yes	yes	Primary school	Rural	Normal	0	14.5	0	1920	1943150	1
520	68	6	male	married	yes	no	Primary school	Rural	Normal	0	18	0	NA	3401700	1
630	63	3	male	married	yes	no	Primary school	Rural	Normal	1	13.5	0	NA	NA	0
260	61	3	female	married	no	yes	illiterate	Rural	Overweight	¡Ý2	11.5	0	NA	NA	0
325	74	4	male	married	yes	no	illiterate	Rural	Underweight	1	14.5	0	25140	20750	0
410	73	4	male	married	yes	yes	Middle school	Rural	Overweight	1	14	0	2280	NA	0
350	63	7	male	married	yes	no	Primary school	Rural	Normal	1	14.5	0	600	34850	0
300	60	5	female	married	no	no	illiterate	Rural	Overweight	1	6.5	0	2020	NA	0
290	68	6	female	married	no	no	Primary school	Rural	Normal	0	8.5	0	NA	22200	1
450	60	6	male	married	yes	yes	Primary school	Rural	Normal	0	10	0	NA	NA	0
550	63	3	male	married	yes	no	illiterate	Rural	Normal	0	13	0	NA	135630	0
310	63	2	female	married	no	no	illiterate	Rural	Normal	1	17	0	NA	135630	0
340	73	5	male	married	no	no	Primary school	Rural	Overweight	0	12.5	0	10645	9554	0
370	66	1	male	married	no	no	Primary school	Rural	Normal	0	10	0	NA	NA	1
670	61	3	male	married	yes	yes	Primary school	Rural	Normal	1	15.5	0	NA	204250	1
450	72	10	male	married	no	no	Middle school	Rural	Normal	¡Ý2	14	0	NA	765560	0
120	74	0	female	single	no	no	illiterate	Rural	Obesity	1	6	0	1020	NA	0
290	74	18	female	single	no	no	illiterate	Rural	Normal	0	8	0	NA	150320	1
250	70	9	female	married	no	no	Primary school	Rural	Overweight	1	16.5	0	NA	NA	1
170	66	3	male	married	yes	no	Primary school	Rural	Normal	1	12.5	0	NA	301750	1
470	68	1	male	married	yes	no	Middle school	Rural	Normal	¡Ý2	12.5	0	18840	803184	0
470	64	10	male	married	yes	no	illiterate	Rural	Underweight	¡Ý2	15	0	NA	NA	0
640	60	18	male	married	yes	yes	Primary school	Rural	Normal	0	15.5	0	NA	172150	1
370	63	13	male	single	yes	yes	Primary school	Rural	Normal	1	11	0	100	750	1
310	60	5	male	married	no	no	Primary school	Rural	Normal	1	12.5	0	450	17300	0
260	62	11	male	married	yes	yes	Primary school	Rural	Normal	0	11.5	0	NA	NA	0
190	64	6	female	married	no	no	Primary school	Rural	Normal	1	17	0	NA	NA	1
430	65	7	male	married	yes	yes	Primary school	Urban	Normal	0	15	0	NA	7300	1
400	63	6	female	married	no	no	Primary school	Urban	Overweight	¡Ý2	14	0	NA	7300	1
310	63	9	male	married	yes	yes	Primary school	Rural	Normal	¡Ý2	5.5	0	NA	NA	0
520	66	3	male	married	yes	yes	Primary school	Rural	Normal	¡Ý2	11.5	0	NA	26050	1
380	60	5	female	married	no	no	Primary school	Rural	Normal	¡Ý2	18	0	90110	108300	1
330	66	6	male	married	no	no	Primary school	Rural	Normal	0	15	0	2120	13650	0
230	62	10	male	married	yes	yes	illiterate	Rural	Normal	1	5	0	NA	NA	1
220	72	7	male	married	yes	yes	High school and above	Rural	Normal	¡Ý2	14.5	0	NA	38490	0
280	63	4	female	married	no	no	Middle school	Rural	Normal	¡Ý2	18.5	0	NA	38490	0
450	68	16	male	married	yes	yes	Middle school	Rural	Normal	0	11	0	NA	80000	1
410	67	16	male	married	yes	yes	illiterate	Rural	Underweight	¡Ý2	11	0	11300	9250	0
300	66	4	male	married	yes	yes	Primary school	Rural	Normal	¡Ý2	12.5	0	NA	10812	1
60	65	13	female	single	no	yes	Primary school	Rural	Normal	1	4	0	NA	NA	1
160	69	20	female	single	no	no	illiterate	Rural	Overweight	1	5.5	0	NA	NA	1
150	69	10	female	single	no	no	Primary school	Rural	Normal	¡Ý2	7	0	NA	70050	0
260	67	11	female	single	no	yes	Primary school	Rural	Normal	¡Ý2	5.5	0	23860	38980	1
230	71	4	female	single	no	no	Middle school	Rural	Normal	¡Ý2	15	0	NA	36710	1
150	65	5	male	married	yes	yes	Primary school	Rural	Overweight	1	5	0	NA	121013	0
170	61	2	female	married	no	yes	illiterate	Rural	Overweight	¡Ý2	3	0	22350	409060	0
200	62	0	male	married	yes	yes	illiterate	Rural	Normal	0	5	0	22350	409060	0
290	60	0	male	married	yes	no	Primary school	Rural	Overweight	¡Ý2	11	0	0	-13776	0
350	66	19	male	married	yes	no	Primary school	Rural	Normal	¡Ý2	11	0	NA	NA	0
340	63	6	female	married	no	yes	Primary school	Rural	Normal	0	9.5	0	NA	113100	1
500	71	4	male	married	yes	no	High school and above	Rural	Normal	¡Ý2	12	0	NA	113100	1
240	71	5	male	married	yes	yes	High school and above	Rural	Normal	¡Ý2	11	0	NA	NA	0
350	65	25	male	married	yes	yes	Primary school	Rural	Normal	¡Ý2	15	0	12500	153500	0
300	67	24	male	married	yes	yes	Primary school	Rural	Normal	¡Ý2	6	0	80	22250	0
390	71	0	male	single	yes	no	Primary school	Rural	Normal	1	11.5	0	3000	NA	1
220	68	9	female	single	no	yes	Primary school	Rural	Overweight	0	13	0	NA	-20310	0
550	62	11	male	married	yes	yes	Middle school	Rural	Normal	1	13	0	NA	NA	1
290	63	12	female	married	no	no	Primary school	Rural	Normal	1	10.5	0	NA	139000	0
330	67	17	female	married	no	no	Primary school	Rural	Normal	¡Ý2	12	0	NA	153200	0
390	67	11	male	married	yes	yes	Primary school	Rural	Overweight	¡Ý2	13.5	0	NA	153200	0
250	68	10	female	married	no	no	Primary school	Rural	Overweight	¡Ý2	6	0	1920	NA	1
490	68	7	male	married	yes	no	Primary school	Rural	Normal	¡Ý2	16.5	0	1920	NA	1
350	64	7	female	married	no	yes	Primary school	Rural	Normal	1	10	0	2660	142670.5	0
290	72	22	male	married	yes	yes	Middle school	Rural	Normal	¡Ý2	13.5	0	NA	31013	0
160	61	10	male	married	yes	no	Primary school	Rural	Normal	0	10.5	0	9155	55000	1
370	64	11	male	married	yes	yes	Primary school	Rural	Normal	1	11.5	0	2030	NA	0
210	64	3	female	married	no	no	Primary school	Rural	Normal	1	10	0	2030	NA	0
540	61	2	male	married	yes	yes	Primary school	Rural	Normal	1	10	0	NA	NA	1
300	62	0	male	married	yes	yes	Primary school	Urban	Normal	¡Ý2	4	0	6960	197650	1
460	75	0	male	married	yes	no	Primary school	Urban	Normal	0	8.5	0	39600	NA	0
430	60	11	female	married	no	yes	Primary school	Urban	Overweight	¡Ý2	4	0	30960	NA	0
420	74	8	male	married	yes	no	Primary school	Urban	Normal	0	15	0	11700	1540	0
170	74	3	female	married	no	no	Primary school	Urban	Overweight	1	15.5	0	5400	NA	1
600	62	3	male	married	yes	yes	Primary school	Urban	Normal	1	15	0	NA	36250	0
360	66	14	female	single	no	no	Primary school	Urban	Normal	¡Ý2	9.5	0	7200	NA	0
320	69	5	female	married	no	no	Primary school	Urban	Overweight	1	16	0	NA	173485	1
480	60	0	male	married	no	no	Primary school	Urban	Overweight	1	12	0	200	103899	0
440	72	3	male	married	yes	yes	High school and above	Urban	Normal	¡Ý2	9.5	0	NA	NA	1
360	60	8	male	married	yes	yes	illiterate	Urban	Normal	1	10.5	0	NA	NA	1
490	67	3	male	married	no	yes	illiterate	Urban	Overweight	¡Ý2	10.5	0	9864	93050	0
290	71	6	female	married	no	no	Primary school	Urban	Overweight	1	12	0	NA	257800	0
440	65	10	male	married	no	no	Primary school	Urban	Overweight	1	6.5	0	NA	164240	0
350	68	5	male	married	yes	yes	Primary school	Urban	Normal	1	13.5	0	4960	15400	1
280	64	19	female	married	yes	yes	illiterate	Urban	Normal	1	5	0	0	13915	1
360	67	5	female	single	no	no	Primary school	Urban	Normal	¡Ý2	7	0	NA	150900	0
320	62	6	female	married	no	yes	Primary school	Urban	Overweight	¡Ý2	14	0	33332	NA	1
330	68	11	female	married	no	no	Primary school	Urban	Normal	¡Ý2	14	0	50268	NA	0
380	70	0	male	married	yes	yes	High school and above	Urban	Normal	¡Ý2	16.5	0	124340	85059	0
300	66	3	male	married	no	no	Primary school	Urban	Normal	¡Ý2	16.5	0	NA	205440	1
270	68	10	male	married	yes	no	Primary school	Rural	Normal	1	10	0	1680	36560	0
310	69	1	female	married	no	no	Primary school	Rural	Normal	1	14.5	0	81420	521400	0
480	62	8	male	married	yes	yes	Primary school	Rural	Normal	¡Ý2	17	0	NA	NA	1
480	66	10	male	single	no	yes	Primary school	Rural	Normal	¡Ý2	12	0	NA	210350	0
280	75	13	male	married	yes	yes	Primary school	Rural	Normal	¡Ý2	13	0	NA	20700	1
500	68	6	male	married	yes	yes	Primary school	Urban	Normal	0	5.5	0	1320	NA	0
270	60	3	female	married	no	no	Primary school	Rural	Obesity	¡Ý2	12	0	NA	111900	1
250	66	12	female	married	no	no	Primary school	Rural	Overweight	¡Ý2	15	0	NA	20860	0
150	66	10	male	single	yes	yes	Primary school	Rural	Normal	0	11	0	4525	4350	0
150	68	10	male	married	no	yes	Primary school	Rural	Overweight	¡Ý2	12.5	0	2520	NA	0
100	85	6	male	married	no	no	Primary school	Rural	Normal	0	10.5	0	3150	0	0
220	61	0	female	married	no	no	Primary school	Rural	Normal	1	17	0	9779.36	NA	1
310	61	8	male	married	yes	yes	Primary school	Rural	Obesity	¡Ý2	14	0	9779.36	NA	1
410	71	10	male	married	yes	yes	Primary school	Rural	Normal	1	13	0	1914	NA	1
150	68	0	male	married	yes	yes	Middle school	Rural	Normal	¡Ý2	13.5	0	NA	364500	0
180	60	17	female	married	no	no	Primary school	Rural	Overweight	1	16	0	12780	12750	0
270	61	7	male	married	yes	yes	Primary school	Rural	Overweight	1	16.5	0	1160	3450	0
160	67	10	male	single	yes	yes	Primary school	Rural	Normal	¡Ý2	14.5	0	NA	2200	0
390	71	9	male	single	yes	yes	Primary school	Rural	Overweight	¡Ý2	16	0	800	NA	0
320	62	17	male	single	yes	yes	Middle school	Rural	Normal	0	13.5	0	2212	NA	1
150	68	10	male	married	yes	no	Primary school	Rural	Overweight	1	13	0	NA	NA	1
250	67	9	male	married	no	yes	Middle school	Rural	Normal	¡Ý2	12.5	0	NA	NA	1
360	70	3	male	married	yes	yes	Middle school	Rural	Normal	¡Ý2	9	0	3480	43880	1
260	65	3	female	married	no	yes	illiterate	Rural	Overweight	1	11.5	0	1200	NA	0
390	66	0	male	married	yes	yes	Primary school	Rural	Normal	¡Ý2	12.5	0	1200	NA	0
280	62	3	male	married	no	yes	Middle school	Rural	Normal	¡Ý2	12	0	4056	388300	1
230	66	5	male	single	no	yes	illiterate	Rural	Underweight	¡Ý2	8	0	NA	1058	1
280	60	0	male	married	yes	yes	High school and above	Rural	Normal	0	14	0	48860	265950	0
180	61	1	female	married	no	yes	Primary school	Rural	Normal	0	10.5	0	48860	265950	0
500	63	3	male	married	yes	yes	Primary school	Rural	Overweight	1	12.5	0	NA	-2500	0
230	71	11	male	married	no	no	Middle school	Rural	Normal	¡Ý2	12.5	0	2260	NA	1
170	66	11	male	married	yes	yes	Primary school	Rural	Normal	1	13	0	NA	-44300	0
320	63	8	female	married	no	yes	Primary school	Urban	Overweight	¡Ý2	13.5	0	51600	NA	0
310	71	4	female	single	no	no	Primary school	Urban	Normal	¡Ý2	12.5	0	NA	NA	0
150	77	5	male	married	yes	yes	Primary school	Urban	Obesity	¡Ý2	10	0	NA	NA	1
270	66	15	female	married	no	no	Primary school	Urban	Overweight	¡Ý2	8	0	1740	NA	0
160	69	2	female	married	no	no	Primary school	Urban	Normal	¡Ý2	11.5	0	36963	NA	1
400	72	14	male	married	yes	yes	Middle school	Urban	Normal	¡Ý2	11.5	0	36963	NA	1
520	60	3	male	married	yes	yes	High school and above	Urban	Normal	0	17.5	0	12900	-228000	0
460	61	5	male	married	yes	yes	Middle school	Rural	Normal	¡Ý2	12.5	0	NA	NA	1
470	62	4	male	married	yes	yes	Primary school	Rural	Normal	¡Ý2	13	0	NA	NA	1
420	63	1	male	married	yes	yes	Middle school	Rural	Normal	0	7.5	0	840	760	1
480	60	6	male	married	yes	yes	Middle school	Rural	Normal	¡Ý2	13.5	0	375	261900	0
480	60	3	male	married	yes	yes	High school and above	Rural	Overweight	¡Ý2	14.5	0	7776	426250	0
420	62	2	male	married	yes	yes	Primary school	Rural	Overweight	1	14.5	0	1146	13560	1
450	74	5	male	single	no	yes	Primary school	Urban	Normal	¡Ý2	13.5	0	30960	NA	0
570	60	6	male	married	yes	no	Primary school	Urban	Normal	¡Ý2	10.5	0	1900	17260	0
360	72	4	male	married	yes	no	Primary school	Urban	Normal	¡Ý2	9	0	68090	107099.9	1
320	65	10	female	married	no	no	Primary school	Urban	Overweight	¡Ý2	13	0	2410	115700	1
270	69	16	female	single	no	no	Primary school	Urban	Underweight	¡Ý2	3	0	NA	313420	1
450	61	0	male	married	yes	yes	Primary school	Rural	Normal	0	13.5	0	350	135300	1
200	60	17	female	married	no	no	Primary school	Rural	Normal	¡Ý2	16	0	NA	233900	1
270	63	0	male	married	yes	yes	Primary school	Rural	Overweight	1	12	0	NA	233900	1
180	71	2	female	married	no	yes	illiterate	Rural	Normal	¡Ý2	8.5	0	NA	NA	0
390	67	8	male	married	no	yes	Middle school	Rural	Normal	¡Ý2	14.5	0	12800	13387	0
270	61	0	male	married	yes	yes	Primary school	Rural	Normal	¡Ý2	4	0	1000	7400	1
200	65	10	male	married	yes	yes	Primary school	Urban	Normal	¡Ý2	7.5	0	NA	132400	0
460	69	3	male	single	yes	yes	Primary school	Urban	Normal	¡Ý2	13.5	0	NA	400	0
280	63	0	female	married	no	no	Primary school	Urban	Normal	0	1.5	0	19860	NA	1
90	73	18	female	single	no	yes	Primary school	Urban	Normal	¡Ý2	5.5	0	NA	4600	1
170	70	6	male	married	yes	yes	Primary school	Urban	Normal	¡Ý2	12.5	0	NA	NA	0
470	66	12	male	married	yes	yes	Primary school	Urban	Overweight	¡Ý2	6.5	0	49600	11125	0
200	60	8	female	married	no	yes	Primary school	Rural	Overweight	¡Ý2	8	0	1590	54950	0
70	77	10	female	married	no	no	Primary school	Rural	Underweight	¡Ý2	4	0	NA	2040	1
340	79	5	male	married	yes	yes	Primary school	Rural	Normal	¡Ý2	6	0	NA	2040	1
250	71	9	female	married	no	yes	Primary school	Rural	Normal	¡Ý2	8.5	0	1800	7400	1
250	74	1	female	single	no	yes	Primary school	Rural	Normal	0	16	0	NA	7660	1
240	73	1	male	married	yes	no	Primary school	Rural	Normal	0	10	0	NA	6250	1
220	66	10	female	single	no	yes	Primary school	Rural	Normal	0	13.5	0	NA	30700	0
410	65	9	male	married	yes	yes	Primary school	Rural	Normal	0	17	0	NA	52450	0
250	77	5	female	married	no	no	Middle school	Rural	Normal	¡Ý2	9.5	0	1900	54100	1
120	70	7	female	married	yes	yes	Primary school	Rural	Normal	¡Ý2	8	0	NA	NA	1
450	60	11	male	married	yes	yes	Middle school	Rural	Normal	0	6	0	NA	NA	0
270	64	12	female	married	no	yes	illiterate	Rural	Overweight	¡Ý2	3.5	0	NA	NA	1
300	70	8	male	married	yes	yes	Primary school	Urban	Normal	1	14	0	56400	867000	1
330	64	5	female	married	no	no	Primary school	Urban	Normal	¡Ý2	15.5	0	NA	195800	0
300	60	5	female	married	no	no	Middle school	Urban	Normal	0	6.5	0	72000	NA	0
200	71	2	male	married	yes	yes	High school and above	Urban	Overweight	1	10.5	0	9600	NA	0
320	66	3	female	married	no	no	Primary school	Urban	Overweight	1	13.5	0	9600	NA	0
220	71	0	female	single	no	no	Middle school	Urban	Normal	0	16	0	NA	NA	0
380	68	23	male	married	yes	yes	Primary school	Rural	Normal	¡Ý2	2	0	6306	31360	0
440	61	4	male	married	yes	yes	Primary school	Rural	Normal	¡Ý2	12.5	0	NA	24610	1
240	63	13	male	married	no	yes	Primary school	Rural	Normal	1	15	0	3280	146000	0
490	66	6	male	married	yes	yes	Primary school	Rural	Normal	0	10.5	0	NA	215700	0
530	60	8	male	married	no	yes	Primary school	Rural	Overweight	¡Ý2	12	0	NA	NA	1
210	60	0	male	married	yes	yes	Primary school	Urban	Normal	¡Ý2	12.5	0	NA	328110	1
230	65	6	female	married	no	no	illiterate	Urban	Normal	¡Ý2	14	0	NA	3440	1
390	67	16	male	married	no	yes	Primary school	Urban	Normal	¡Ý2	15.5	0	NA	3440	1
330	74	17	female	married	no	yes	illiterate	Urban	Underweight	¡Ý2	11.5	0	16700	33875	1
250	66	13	female	married	no	yes	Primary school	Urban	Normal	0	8.5	0	2385	NA	1
330	64	3	male	married	yes	yes	Primary school	Rural	Normal	¡Ý2	10	0	0	NA	1
200	67	5	female	married	no	no	illiterate	Rural	Normal	¡Ý2	3.5	0	11500	144100	0
110	66	6	male	married	yes	no	Primary school	Rural	Normal	1	3.5	0	11500	144100	0
230	69	3	male	married	yes	no	Primary school	Rural	Normal	0	9	0	33800	17040	0
290	71	1	female	married	yes	yes	Middle school	Rural	Normal	¡Ý2	12	0	12250	NA	0
310	71	15	female	single	no	no	Middle school	Urban	Obesity	¡Ý2	17.5	0	74616	282285	1
240	61	20	female	married	no	yes	Primary school	Rural	Normal	¡Ý2	16.5	0	1750	29992920	0
380	69	0	male	married	yes	yes	Primary school	Rural	Normal	1	10	0	680	102710	0
140	61	6	female	married	no	no	Middle school	Rural	Normal	¡Ý2	13	0	1020	NA	1
420	61	0	male	married	yes	no	Primary school	Rural	Normal	¡Ý2	10	0	1020	NA	1
300	70	4	male	married	yes	no	Primary school	Rural	Normal	¡Ý2	11	0	1620	2080	0
340	71	3	male	married	yes	yes	Primary school	Rural	Normal	0	14	0	NA	NA	0
310	61	3	female	single	no	no	Primary school	Rural	Overweight	¡Ý2	10.5	0	NA	243500	0
180	64	12	female	married	no	no	Primary school	Rural	Overweight	1	11.5	0	1320	84000	0
420	64	1	male	married	yes	yes	Primary school	Rural	Underweight	0	17	0	1320	84000	0
240	62	4	female	married	no	yes	Primary school	Rural	Normal	1	8	0	3550	NA	1
450	61	0	male	married	yes	yes	High school and above	Rural	Overweight	¡Ý2	15	0	3550	NA	1
360	70	4	male	married	yes	yes	Primary school	Rural	Underweight	0	8	0	NA	54950	1
180	66	15	female	married	no	no	Primary school	Rural	Overweight	1	12.5	0	NA	54950	1
155	70	13	female	married	no	no	Middle school	Rural	Overweight	¡Ý2	13.5	0	59100	224950	0
450	69	5	male	married	yes	no	Middle school	Rural	Overweight	0	15.5	0	1320	35450	0
310	62	2	male	married	no	yes	Middle school	Rural	Overweight	¡Ý2	12.5	0	1940	NA	1
360	60	3	male	married	yes	yes	Primary school	Rural	Normal	1	12	0	8900	27300	0
270	60	20	female	married	no	no	High school and above	Rural	Overweight	¡Ý2	12.5	0	350	62350	1
450	67	3	male	single	yes	no	Primary school	Rural	Normal	¡Ý2	15.5	0	-170	16670	1
250	65	13	male	married	yes	no	Primary school	Rural	Normal	¡Ý2	10	0	NA	NA	0
200	74	7	female	single	no	no	Primary school	Rural	Normal	1	9	0	NA	31000	0
300	61	2	female	married	no	no	Middle school	Rural	Normal	1	10.5	0	0	NA	0
200	62	1	female	married	no	no	Primary school	Rural	Normal	1	13	0	NA	-13050	1
360	71	2	male	married	yes	no	Middle school	Rural	Overweight	¡Ý2	18	0	4100	NA	0
450	68	5	male	married	yes	yes	Primary school	Rural	Overweight	¡Ý2	15	0	NA	NA	0
360	68	3	male	married	yes	yes	Primary school	Rural	Overweight	¡Ý2	14.5	0	8860	NA	1
142	70	1	female	married	no	yes	Primary school	Rural	Overweight	¡Ý2	18	0	8860	NA	1
320	62	5	female	married	no	yes	Primary school	Rural	Normal	¡Ý2	10.5	0	NA	NA	1
420	64	9	male	married	yes	yes	High school and above	Rural	Normal	¡Ý2	11.5	0	NA	21650	0
480	62	5	male	married	yes	no	Primary school	Rural	Normal	¡Ý2	16	0	16772	NA	0
340	63	15	female	single	no	no	Primary school	Rural	Overweight	¡Ý2	14	0	NA	NA	0
350	60	6	female	married	no	no	Primary school	Rural	Normal	¡Ý2	14.5	0	NA	NA	1
300	63	11	female	single	no	no	High school and above	Rural	Normal	¡Ý2	16.5	0	43430	NA	0
400	69	11	male	single	yes	yes	Middle school	Rural	Overweight	1	14	0	NA	832700	1
310	60	3	male	married	yes	yes	Primary school	Rural	Normal	1	9.5	0	NA	59250	1
420	63	6	female	married	no	no	Primary school	Rural	Normal	¡Ý2	15.5	0	NA	NA	1
350	68	1	female	married	no	no	illiterate	Rural	Normal	¡Ý2	11.5	0	57240	NA	0
390	60	6	male	married	yes	yes	Primary school	Rural	Overweight	1	10	0	-560	201220	0
320	61	9	male	married	yes	yes	Primary school	Rural	Overweight	1	16	0	7295	66650	0
420	67	0	female	married	no	no	Middle school	Rural	Obesity	¡Ý2	14.5	0	40570	NA	1
460	65	4	male	married	yes	yes	Primary school	Rural	Normal	0	15	0	1560	167600	1
500	68	11	male	married	yes	yes	Primary school	Rural	Overweight	¡Ý2	13	0	33470	60040	1
370	66	3	male	married	yes	yes	Primary school	Rural	Normal	¡Ý2	17	0	NA	NA	1
440	60	1	female	married	no	no	Primary school	Rural	Overweight	0	14.5	0	NA	247720	1
350	65	4	female	married	no	no	Primary school	Rural	Overweight	1	11.5	0	NA	NA	1
370	67	5	female	married	no	yes	Primary school	Rural	Obesity	0	15.5	0	1420	330350	1
420	67	1	male	married	yes	yes	High school and above	Rural	Normal	0	17.5	0	1420	330350	1
450	68	1	male	married	yes	yes	Middle school	Rural	Overweight	0	11	0	NA	828600	1
230	69	2	female	married	no	no	Middle school	Rural	Overweight	1	17	0	NA	NA	0
570	70	7	male	married	no	no	Primary school	Rural	Overweight	1	13.5	0	NA	NA	0
340	81	0	male	married	yes	no	illiterate	Rural	Normal	0	8.5	0	NA	34700	1
270	65	10	female	married	no	no	Primary school	Rural	Obesity	¡Ý2	12.5	0	NA	NA	1
300	70	2	female	married	no	no	Middle school	Rural	Overweight	1	10.5	0	100	14900	1
210	66	9	female	married	no	no	Primary school	Rural	Overweight	¡Ý2	14	0	40300	146050	1
400	68	12	male	married	yes	no	Middle school	Rural	Overweight	¡Ý2	17	0	5320	4430	1
305	72	9	female	married	no	no	High school and above	Urban	Normal	¡Ý2	15.5	0	73200	NA	1
390	71	3	female	single	no	no	Middle school	Urban	Normal	1	15	0	80000	636800	0
390	60	6	male	married	yes	no	High school and above	Urban	Normal	1	14.5	0	NA	NA	1
295	76	1	female	single	no	no	Primary school	Urban	Normal	¡Ý2	14	0	26400	555800	1
350	64	12	female	single	no	yes	Middle school	Urban	Obesity	¡Ý2	14	0	NA	NA	0
390	62	3	female	single	no	yes	High school and above	Urban	Overweight	0	15	0	48000	NA	1
440	61	3	male	married	yes	yes	Middle school	Rural	Normal	1	14	0	NA	NA	0
290	62	3	female	married	no	no	Primary school	Rural	Obesity	¡Ý2	11	0	NA	53600	1
450	60	0	male	married	yes	yes	Middle school	Rural	Overweight	¡Ý2	6.5	0	NA	53600	1
320	67	7	female	married	no	no	Primary school	Rural	Overweight	¡Ý2	19	0	1320	NA	1
230	60	1	female	married	no	no	Primary school	Rural	Normal	¡Ý2	14	0	NA	100060	1
300	67	12	female	married	no	yes	Primary school	Rural	Overweight	¡Ý2	14.5	0	0	NA	1
610	60	5	male	married	yes	no	High school and above	Rural	Overweight	¡Ý2	14	0	NA	NA	1
480	64	9	male	married	yes	yes	Middle school	Rural	Overweight	¡Ý2	13.5	0	NA	862690	0
340	62	16	female	married	no	no	Primary school	Rural	Overweight	¡Ý2	9	0	NA	84945	0
480	73	6	male	married	yes	yes	illiterate	Rural	Normal	1	12.5	0	NA	61320	1
470	70	1	male	married	no	no	Middle school	Rural	Normal	1	12	0	NA	NA	0
450	65	12	male	married	yes	yes	Primary school	Rural	Overweight	¡Ý2	14	0	NA	NA	0
400	61	0	female	married	yes	no	Middle school	Urban	Overweight	¡Ý2	10.5	0	40800	NA	1
370	70	7	female	single	no	no	Primary school	Urban	Overweight	¡Ý2	5.5	0	NA	NA	0
400	79	1	male	married	no	no	Primary school	Urban	Obesity	¡Ý2	14	0	58440	NA	0
315	64	15	female	married	no	no	Primary school	Urban	Normal	¡Ý2	8	0	NA	NA	1
380	69	11	male	married	yes	yes	Primary school	Urban	Overweight	¡Ý2	13.5	0	NA	NA	1
395	69	3	male	married	yes	yes	Primary school	Urban	Overweight	¡Ý2	11.5	0	43660	516250	1
390	61	22	female	single	no	no	Primary school	Urban	Normal	¡Ý2	17.5	0	33600	NA	1
480	64	1	male	married	yes	yes	illiterate	Urban	Overweight	¡Ý2	11	0	NA	310700	0
400	61	0	male	married	yes	yes	Primary school	Urban	Overweight	1	15.5	0	24000	NA	0
250	67	8	female	married	yes	no	illiterate	Urban	Overweight	¡Ý2	10.5	0	41520	1508750	0
420	60	21	male	married	yes	no	Middle school	Urban	Normal	1	14	0	0	NA	0
200	79	1	male	married	yes	yes	High school and above	Urban	Normal	¡Ý2	14.5	0	52800	460100	1
590	72	0	male	married	no	yes	Primary school	Urban	Overweight	0	15	0	87000	NA	1
250	74	6	female	married	yes	no	Primary school	Urban	Overweight	¡Ý2	4.5	0	87000	NA	1
410	61	5	male	married	yes	no	Middle school	Urban	Normal	1	15	0	NA	NA	0
265	72	0	female	married	no	no	Middle school	Urban	Overweight	1	18	0	NA	NA	0
385	65	0	female	married	no	no	Middle school	Urban	Overweight	1	16.5	0	0	333760	0
380	71	1	female	married	no	yes	Primary school	Urban	Obesity	¡Ý2	18	0	86400	2009750	1
440	79	2	male	married	no	yes	High school and above	Urban	Overweight	¡Ý2	14.5	0	86400	2009750	1
230	65	0	male	married	no	yes	Middle school	Rural	Normal	0	11.5	0	NA	NA	0
250	66	18	female	single	no	no	Primary school	Rural	Overweight	¡Ý2	15	0	1340	NA	1
180	69	9	male	married	yes	no	Primary school	Rural	Normal	¡Ý2	11.5	0	NA	NA	0
280	63	19	female	married	yes	yes	Primary school	Rural	Underweight	1	8.5	0	1320	65150	0
220	60	21	female	married	no	yes	illiterate	Rural	Normal	1	11	0	NA	NA	1
530	69	7	male	married	yes	no	High school and above	Rural	Overweight	¡Ý2	15.5	0	NA	NA	0
110	60	10	female	married	no	no	Primary school	Rural	Overweight	¡Ý2	15	0	1200	NA	0
280	61	4	male	married	yes	yes	Primary school	Rural	Normal	¡Ý2	9	0	NA	67480	0
340	61	18	male	married	yes	yes	Middle school	Rural	Normal	1	11.5	0	30600	NA	0
500	60	15	male	married	yes	yes	Middle school	Rural	Normal	1	15	0	0	514200	0
230	65	3	male	married	yes	yes	Primary school	Rural	Normal	¡Ý2	11	0	30660	21050	0
350	60	17	female	married	no	no	illiterate	Rural	Normal	¡Ý2	13.5	0	4682	110500	1
240	70	12	female	married	no	no	Middle school	Rural	Overweight	¡Ý2	12.5	0	700	253600	1
440	65	3	male	married	yes	yes	illiterate	Rural	Normal	¡Ý2	7	0	2562	158200	0
330	61	7	male	married	yes	yes	Primary school	Rural	Normal	1	8	0	NA	NA	0
270	67	5	female	married	no	no	Primary school	Rural	Normal	¡Ý2	12	0	NA	52800	0
200	63	1	female	married	no	no	Primary school	Rural	Normal	¡Ý2	11	0	5910	NA	0
310	61	4	male	married	no	yes	Primary school	Rural	Overweight	1	14	0	108240	416500	1
190	71	3	female	single	no	no	illiterate	Urban	Overweight	¡Ý2	11	0	40960	220530	1
320	62	0	male	married	yes	yes	High school and above	Urban	Overweight	¡Ý2	14	0	NA	NA	0
130	61	11	female	married	no	no	High school and above	Urban	Normal	1	13	0	48000	76530	0
210	78	0	male	married	yes	yes	High school and above	Urban	Overweight	0	17	0	NA	NA	0
320	64	7	male	single	yes	no	Middle school	Urban	Normal	0	15.5	0	5160	101600	0
190	66	14	female	married	no	yes	Middle school	Urban	Normal	¡Ý2	9.5	0	28800	NA	0
230	68	2	male	married	yes	no	Primary school	Urban	Overweight	1	15.5	0	28800	NA	0
220	71	7	female	single	no	no	Primary school	Urban	Normal	¡Ý2	15	0	NA	21093	1
410	69	1	male	single	yes	no	Primary school	Urban	Normal	0	16	0	25800	13660	0
298	75	3	female	single	no	no	Primary school	Urban	Normal	0	15	0	0	30	1
250	60	9	female	single	no	no	illiterate	Urban	Overweight	¡Ý2	13	0	NA	NA	0
500	65	1	female	single	no	no	Middle school	Urban	Normal	1	14.5	0	0	-59150	1
540	72	15	male	married	yes	yes	High school and above	Urban	Normal	¡Ý2	15	0	NA	NA	0
150	71	14	female	married	no	no	Primary school	Urban	Normal	¡Ý2	10	0	NA	NA	0
650	63	0	male	married	yes	yes	Middle school	Urban	Overweight	¡Ý2	16.5	0	72600	804500	0
330	71	3	male	married	yes	yes	Primary school	Rural	Normal	0	11.5	0	NA	NA	0
340	60	15	female	married	no	no	Primary school	Rural	Overweight	¡Ý2	9.5	0	NA	153500	1
295	69	8	male	married	no	yes	Primary school	Rural	Normal	¡Ý2	11.5	0	NA	153500	1
490	62	4	male	married	yes	yes	Primary school	Rural	Normal	1	13	0	40140	541060	0
400	63	7	male	married	yes	yes	Primary school	Rural	Normal	¡Ý2	9	0	1800	15199	0
220	66	2	female	married	no	no	illiterate	Rural	Normal	¡Ý2	8	0	NA	NA	0
350	60	10	male	married	yes	yes	Primary school	Rural	Normal	¡Ý2	10.5	0	NA	NA	0
260	62	7	female	married	no	no	Primary school	Rural	Normal	0	10	0	NA	NA	1
475	63	3	male	married	yes	yes	Middle school	Rural	Normal	¡Ý2	12	0	NA	NA	0
420	61	7	female	married	no	yes	High school and above	Urban	Normal	¡Ý2	16	0	79584	349410	0
485	78	13	male	single	yes	yes	illiterate	Urban	Normal	¡Ý2	8.5	0	NA	14400	0
260	75	15	female	single	no	no	Primary school	Urban	Normal	1	11.5	0	27600	436600	1
230	70	13	female	married	no	no	Primary school	Urban	Normal	¡Ý2	14.5	0	NA	NA	0
210	66	2	female	married	no	no	Middle school	Urban	Overweight	0	13	0	54000	NA	1
310	60	12	female	married	no	no	High school and above	Urban	Normal	¡Ý2	12.5	0	0	NA	0
530	62	6	male	married	yes	yes	Middle school	Urban	Normal	¡Ý2	8.5	0	NA	1270630	1
160	84	5	male	single	yes	yes	Primary school	Urban	Overweight	¡Ý2	6	0	NA	804500	0
470	63	5	male	married	no	yes	Middle school	Urban	Overweight	1	15	0	58800	NA	1
390	65	7	female	single	no	yes	High school and above	Urban	Normal	¡Ý2	13.5	0	55600	601820	0
240	71	8	female	married	no	yes	Primary school	Urban	Overweight	1	14	0	NA	NA	1
340	69	5	female	married	no	no	illiterate	Rural	Normal	1	10.5	0	NA	NA	0
240	61	17	female	single	yes	yes	Primary school	Rural	Normal	¡Ý2	11.5	0	900	NA	1
290	61	4	male	married	no	no	Primary school	Rural	Normal	0	15	0	NA	NA	0
360	64	0	male	single	no	yes	Primary school	Rural	Normal	0	12.5	0	NA	1220	0
420	65	1	male	married	no	yes	Primary school	Rural	Normal	1	10	0	-7180	NA	0
530	60	10	male	married	yes	no	High school and above	Rural	Overweight	1	12	0	13000	NA	1
330	63	21	male	married	yes	yes	Middle school	Rural	Normal	¡Ý2	9.5	0	3100	58950	1
210	80	0	male	married	yes	no	Primary school	Rural	Normal	0	7	0	600	NA	1
490	66	3	male	married	yes	yes	High school and above	Rural	Normal	0	19.5	0	12600	3250	0
210	64	5	female	married	no	no	Primary school	Rural	Overweight	0	7.5	0	12600	3250	0
430	61	0	male	married	yes	yes	High school and above	Rural	Normal	1	13.5	0	0	NA	1
200	64	8	male	married	yes	no	Primary school	Urban	Underweight	0	13	0	7280	NA	1
430	66	4	female	married	no	no	Primary school	Urban	Overweight	¡Ý2	16	0	NA	86020	1
210	73	3	male	married	yes	yes	Primary school	Urban	Normal	¡Ý2	12.5	0	NA	86020	1
460	64	15	male	married	yes	yes	High school and above	Urban	Underweight	0	13	0	6015	-20800	0
310	78	3	female	single	no	no	Primary school	Urban	Normal	¡Ý2	7	0	NA	700	0
390	64	13	male	married	yes	yes	Primary school	Urban	Normal	¡Ý2	13.5	0	NA	171500	0
340	63	0	male	married	yes	no	Primary school	Rural	Normal	0	11	0	0	210120	0
260	67	17	female	married	yes	no	illiterate	Rural	Normal	0	6	0	740	1178	1
450	62	8	male	married	no	yes	Primary school	Rural	Normal	¡Ý2	14	0	NA	NA	0
380	72	1	male	married	no	no	Primary school	Rural	Normal	¡Ý2	14	0	NA	7590	0
470	62	0	male	married	yes	yes	Primary school	Rural	Normal	¡Ý2	5.5	0	560	-150	0
180	64	12	male	married	yes	yes	Primary school	Rural	Normal	0	13.5	0	1620	3460	1
330	63	14	male	married	yes	yes	Primary school	Urban	Normal	¡Ý2	9.5	0	NA	NA	1
260	74	0	male	married	yes	yes	Middle school	Urban	Overweight	0	12	0	NA	NA	1
260	66	9	female	single	yes	yes	Primary school	Urban	Normal	¡Ý2	13.5	0	3480	122	0
160	64	8	female	married	no	no	Middle school	Urban	Overweight	¡Ý2	15.5	0	NA	354200	1
245	66	0	female	married	no	yes	Middle school	Urban	Overweight	¡Ý2	17.5	0	63600	NA	1
220	79	3	female	single	no	yes	Middle school	Urban	Underweight	¡Ý2	13.5	0	0	248800	0
240	61	4	female	married	no	no	Primary school	Urban	Obesity	1	15.5	0	NA	NA	1
190	65	2	female	married	no	yes	illiterate	Urban	Normal	¡Ý2	7	0	NA	5520	1
230	67	5	female	married	no	no	Middle school	Urban	Normal	¡Ý2	17.5	0	53760	297700	0
380	64	0	male	married	yes	no	Middle school	Urban	Overweight	¡Ý2	12.5	0	24000	13260	0
460	64	4	male	married	yes	yes	Middle school	Urban	Normal	¡Ý2	15	0	60000	976440	0
230	77	10	male	married	no	yes	High school and above	Urban	Normal	¡Ý2	13.5	0	28800	106130	0
340	64	5	female	single	no	no	High school and above	Urban	Normal	¡Ý2	16.5	0	19200	263520	1
220	68	4	female	single	no	no	High school and above	Urban	Overweight	¡Ý2	15.5	0	NA	334998	1
260	64	6	female	single	no	yes	Primary school	Urban	Overweight	¡Ý2	14.5	0	79260	616600	1
450	61	9	male	married	yes	yes	Primary school	Urban	Overweight	1	15.5	0	NA	NA	1
220	67	6	male	married	yes	yes	Primary school	Rural	Underweight	¡Ý2	10	0	3160	NA	0
240	64	15	male	married	no	yes	Middle school	Rural	Normal	1	9	0	1760	13100	0
240	66	16	male	married	yes	yes	Primary school	Rural	Normal	¡Ý2	10.5	0	NA	483400	1
300	69	0	male	married	yes	no	High school and above	Urban	Normal	1	12.5	0	79840	NA	0
220	60	13	female	married	no	no	illiterate	Urban	Overweight	¡Ý2	6	0	50000	231100	0
120	72	3	female	married	no	no	Primary school	Urban	Normal	0	12	0	960	12650	1
30	80	8	male	married	yes	yes	High school and above	Urban	Normal	¡Ý2	11.5	0	960	12650	1
240	66	12	male	married	yes	yes	Primary school	Urban	Normal	1	8.5	0	NA	NA	1
370	64	11	female	married	no	no	Primary school	Rural	Overweight	1	11.5	0	4954	NA	1
370	70	11	male	married	yes	no	Primary school	Rural	Normal	1	11	0	4954	NA	1
200	73	10	male	single	yes	no	Middle school	Rural	Overweight	1	15	0	23460	NA	1
130	70	5	male	single	yes	no	Primary school	Rural	Underweight	1	5	0	NA	106930	0
310	60	13	female	married	no	no	Primary school	Urban	Obesity	¡Ý2	7.5	0	NA	105675	1
210	64	7	female	married	no	no	Middle school	Urban	Normal	¡Ý2	15	0	NA	456000	1
340	76	3	female	married	no	no	High school and above	Urban	Normal	1	14.5	0	112800	NA	1
540	79	0	male	married	no	no	High school and above	Urban	Obesity	¡Ý2	14.5	0	112800	NA	1
440	81	3	male	married	no	no	Middle school	Urban	Normal	0	11	0	NA	NA	1
470	76	1	male	married	no	yes	High school and above	Urban	Normal	¡Ý2	17	0	NA	NA	1
280	73	3	female	married	no	yes	Middle school	Urban	Normal	¡Ý2	15.5	0	NA	NA	1
600	73	6	male	married	yes	yes	High school and above	Urban	Overweight	0	16	0	140400	13528500	0
140	73	8	female	married	no	no	High school and above	Urban	Overweight	¡Ý2	12	0	140400	13528500	0
250	65	5	female	single	no	no	Middle school	Urban	Normal	¡Ý2	12	0	NA	23120	0
360	76	0	male	married	no	yes	High school and above	Urban	Normal	1	15.5	0	168000	NA	1
110	72	11	female	married	no	yes	High school and above	Urban	Normal	1	12	0	168000	NA	1
420	64	5	male	married	yes	yes	Primary school	Rural	Normal	0	11.5	0	30540	299100	0
290	73	3	male	single	yes	yes	illiterate	Rural	Obesity	¡Ý2	15	0	107990	249200	0
420	68	3	male	married	yes	yes	Primary school	Urban	Normal	1	9	0	NA	103700	0
170	65	13	female	single	yes	yes	Primary school	Rural	Normal	¡Ý2	14.5	0	0	164310	1
280	64	2	female	single	no	no	illiterate	Rural	Normal	¡Ý2	16	0	46580	84900	0
380	68	1	male	married	yes	yes	Primary school	Rural	Normal	¡Ý2	11	0	114400	412530	0
280	64	16	female	married	no	yes	illiterate	Rural	Normal	¡Ý2	8.5	0	114400	412530	0
550	68	0	male	married	yes	yes	Primary school	Urban	Overweight	¡Ý2	14	0	55200	322950	1
360	65	3	female	married	no	no	Middle school	Urban	Normal	¡Ý2	12.5	0	55200	322950	1
230	82	6	male	married	no	no	Middle school	Urban	Normal	1	13.5	0	NA	NA	0
430	69	0	male	married	yes	no	High school and above	Urban	Overweight	1	18.5	0	114000	943000	1
310	72	2	male	married	no	no	Middle school	Urban	Normal	0	14	0	NA	611100	1
320	65	0	male	married	yes	no	High school and above	Urban	Normal	1	17	0	NA	NA	1
350	78	1	male	married	yes	yes	High school and above	Urban	Overweight	¡Ý2	15	0	92400	NA	1
410	61	1	male	married	yes	yes	Middle school	Urban	Obesity	0	14.5	0	NA	NA	0
300	62	26	female	married	no	no	Middle school	Urban	Overweight	¡Ý2	18	0	NA	NA	0
150	61	12	female	married	no	yes	Primary school	Urban	Overweight	¡Ý2	15	0	NA	NA	0
310	81	0	male	married	yes	yes	High school and above	Urban	Obesity	1	13.5	0	NA	NA	1
480	60	6	male	married	no	yes	Middle school	Urban	Normal	1	13.5	0	NA	NA	0
310	65	0	male	married	no	yes	Middle school	Urban	Overweight	1	15.5	0	0	512800	0
360	63	9	male	married	yes	yes	Middle school	Urban	Normal	1	7.5	0	5380	55950	0
300	65	13	female	married	yes	no	Primary school	Urban	Overweight	¡Ý2	11	0	5380	55950	0
470	60	6	male	married	yes	yes	High school and above	Urban	Obesity	¡Ý2	10	0	73976	33300	0
130	64	1	female	married	yes	no	Middle school	Urban	Normal	1	13	0	104940	157250	1
380	60	4	male	married	no	yes	High school and above	Urban	Overweight	1	12.5	0	104940	157250	1
310	65	0	male	married	yes	yes	High school and above	Urban	Normal	¡Ý2	13	0	0	805545	0
510	63	17	male	married	yes	yes	Primary school	Urban	Normal	¡Ý2	8	0	82383.6	340800	1
620	61	2	male	married	yes	yes	Middle school	Urban	Normal	0	18	0	55200	704900	0
420	72	1	male	married	no	yes	Middle school	Urban	Obesity	¡Ý2	14.5	0	27600	62300	1
340	69	2	female	married	no	no	High school and above	Urban	Normal	¡Ý2	15.5	0	27600	62300	1
250	60	3	female	married	no	no	Primary school	Urban	Overweight	¡Ý2	16.5	0	NA	NA	0
350	69	0	male	married	no	yes	Middle school	Urban	Overweight	¡Ý2	14	0	82800	414950	0
250	68	0	male	married	yes	yes	Primary school	Urban	Normal	¡Ý2	11	0	21600	501900	1
30	67	1	female	married	yes	no	Middle school	Urban	Normal	1	15.5	0	21600	501900	1
500	62	0	male	married	no	yes	Middle school	Urban	Overweight	0	15.5	0	57600	300500	1
140	60	6	female	married	no	yes	Middle school	Urban	Normal	0	18	0	57600	300500	1
170	62	7	female	married	no	yes	illiterate	Urban	Normal	¡Ý2	14.5	0	NA	194489	0
350	63	11	male	married	yes	yes	Primary school	Urban	Normal	¡Ý2	7	0	NA	194489	0
390	64	15	female	married	no	no	Primary school	Rural	Overweight	¡Ý2	15	0	3360	NA	1
180	63	6	male	married	yes	no	Primary school	Rural	Normal	¡Ý2	12.5	0	9120	NA	0
450	64	6	male	married	yes	yes	Middle school	Rural	Overweight	1	10.5	0	7230	11380	1
310	60	2	male	married	no	yes	High school and above	Rural	Normal	0	14.5	0	2000	32210	1
340	68	4	male	married	yes	no	Middle school	Rural	Normal	0	13.5	0	1600	19450	1
400	71	0	female	married	no	yes	Primary school	Urban	Normal	¡Ý2	15	0	46004	26600	1
430	63	1	male	married	yes	yes	Primary school	Urban	Overweight	¡Ý2	16	0	565	NA	0
300	64	2	male	married	yes	yes	Middle school	Urban	Overweight	¡Ý2	17	0	3000	79100	1
570	60	0	male	married	yes	yes	High school and above	Urban	Normal	¡Ý2	15	0	15660	NA	1
220	60	9	female	married	no	no	Primary school	Urban	Overweight	¡Ý2	11	0	15660	NA	1
600	75	19	male	married	yes	no	High school and above	Rural	Overweight	¡Ý2	10	0	5360	31700	0
140	68	6	male	married	yes	yes	Primary school	Rural	Normal	0	15.5	0	NA	NA	1
260	61	0	female	married	no	no	Primary school	Rural	Normal	1	20.5	0	NA	129150	0
390	66	7	male	married	yes	yes	Middle school	Rural	Overweight	1	13	0	14920	113100	0
240	60	6	female	married	no	no	illiterate	Rural	Normal	¡Ý2	7	0	0	42000	0
340	65	14	female	married	yes	no	Primary school	Rural	Normal	¡Ý2	14	0	NA	NA	1
360	67	8	male	married	yes	yes	Primary school	Rural	Overweight	¡Ý2	15.5	0	NA	NA	1
370	60	0	male	married	yes	no	Primary school	Rural	Obesity	1	17	0	NA	393500	0
220	63	10	female	married	yes	no	illiterate	Rural	Overweight	¡Ý2	14	0	NA	546150	1
340	63	11	male	married	yes	yes	Middle school	Rural	Normal	¡Ý2	16	0	NA	546150	1
450	60	5	male	married	yes	yes	illiterate	Rural	Normal	1	11	0	NA	8450	1
390	60	6	male	married	yes	yes	Primary school	Rural	Overweight	¡Ý2	11.5	0	3000	26150	0
190	71	11	female	single	no	no	Primary school	Rural	Normal	¡Ý2	8	0	1300	4100	0
320	63	1	male	married	yes	yes	Primary school	Rural	Normal	0	13.5	0	3680	NA	1
320	63	17	female	married	no	no	Middle school	Rural	Obesity	0	12.5	0	NA	34800	1
450	63	6	male	married	yes	yes	Primary school	Rural	Normal	¡Ý2	13	0	NA	14770	0
360	60	13	female	married	yes	yes	illiterate	Rural	Normal	¡Ý2	14.5	0	NA	14770	0
130	74	7	female	married	yes	yes	Primary school	Rural	Normal	¡Ý2	14.5	0	NA	20680	1
370	63	20	female	married	no	no	Primary school	Rural	Overweight	¡Ý2	15	0	3680	16680	0
400	70	4	male	married	no	no	Primary school	Rural	Normal	¡Ý2	7.5	0	3680	16680	0
420	60	23	male	married	yes	no	High school and above	Rural	Normal	¡Ý2	15	0	NA	-119336	0
220	72	17	female	single	no	no	Primary school	Urban	Overweight	¡Ý2	14	0	0	626710	1
470	68	11	male	married	yes	yes	Middle school	Urban	Overweight	¡Ý2	16	0	NA	26950	0
280	66	16	female	married	no	no	illiterate	Urban	Normal	¡Ý2	11	0	5190	8710	1
350	62	1	male	married	yes	yes	Primary school	Urban	Normal	0	11.5	0	NA	295730	1
220	60	9	female	married	yes	no	Primary school	Urban	Overweight	¡Ý2	15.5	0	NA	NA	0
480	61	1	female	married	no	no	Middle school	Urban	Overweight	¡Ý2	14.5	0	NA	NA	0
510	65	10	male	married	yes	yes	Middle school	Urban	Normal	1	14	0	21969	10750	1
310	60	1	female	married	no	no	High school and above	Urban	Normal	¡Ý2	14	0	NA	379271	0
260	67	0	female	single	no	yes	Middle school	Urban	Normal	¡Ý2	8	0	52800	NA	0
450	68	5	male	married	no	yes	Primary school	Urban	Obesity	¡Ý2	7.5	0	NA	NA	1
170	79	7	female	married	no	no	Primary school	Urban	Normal	0	17.5	0	NA	NA	1
350	69	6	male	married	yes	yes	Primary school	Rural	Overweight	0	9.5	0	45492.3	3009300	1
340	65	9	male	married	yes	yes	Primary school	Urban	Normal	1	11.5	0	NA	397800	1
570	60	3	male	married	yes	yes	High school and above	Urban	Normal	¡Ý2	14	0	NA	521000	0
100	60	3	female	married	no	no	Primary school	Urban	Overweight	1	17.5	0	NA	521000	0
220	63	13	male	married	yes	yes	Middle school	Urban	Overweight	0	12.5	0	NA	333500	1
220	62	4	male	married	yes	no	Primary school	Rural	Normal	¡Ý2	14.5	0	74000	311730	1
370	60	0	male	married	no	yes	Primary school	Rural	Normal	1	11.5	0	92200	1512950	1
250	70	14	male	married	yes	yes	Middle school	Rural	Overweight	¡Ý2	10.5	0	72000	NA	1
250	67	11	male	married	yes	no	Primary school	Urban	Normal	0	12	0	NA	-317276	0
120	73	8	female	married	no	no	Middle school	Urban	Overweight	¡Ý2	12	0	81240	NA	1
180	70	0	female	married	no	no	Middle school	Urban	Normal	0	17	0	NA	-48970	0
190	74	5	male	married	yes	yes	Middle school	Urban	Normal	¡Ý2	16.5	0	NA	-48970	0
330	71	3	male	married	yes	yes	High school and above	Urban	Overweight	¡Ý2	14	0	81600	NA	0
200	63	6	female	married	no	yes	Primary school	Urban	Normal	¡Ý2	18.5	0	NA	NA	0
120	64	3	male	married	yes	yes	Primary school	Urban	Normal	¡Ý2	9	0	NA	11982	1
160	66	18	female	married	yes	yes	Primary school	Urban	Normal	¡Ý2	12	0	NA	11982	1
210	64	0	male	married	yes	yes	High school and above	Urban	Obesity	¡Ý2	13.5	0	2520	60600	0
420	62	3	male	married	yes	yes	High school and above	Urban	Overweight	1	16	0	NA	26100	1
210	70	0	male	married	no	yes	Middle school	Urban	Obesity	¡Ý2	15.5	0	NA	298600	1
130	70	7	male	married	yes	yes	Primary school	Urban	Normal	0	11	0	NA	89120	0
380	61	2	male	married	yes	yes	Middle school	Urban	Overweight	1	17	0	21980	50770	1
230	63	4	female	married	no	no	illiterate	Urban	Overweight	¡Ý2	11	0	21980	50770	1
370	71	4	male	married	yes	yes	Middle school	Urban	Overweight	¡Ý2	15	0	NA	250890	1
280	74	8	female	single	no	no	Primary school	Urban	Normal	¡Ý2	12	0	25000	204700	1
440	61	4	male	married	no	yes	Primary school	Urban	Normal	¡Ý2	16	0	78800	455200	1
200	67	0	male	married	yes	no	Primary school	Urban	Overweight	¡Ý2	14.5	0	NA	NA	0
460	65	9	male	married	yes	yes	Middle school	Urban	Normal	1	17	0	42857.32	703300	1
350	63	3	male	married	yes	yes	Middle school	Urban	Normal	¡Ý2	13.5	0	58416	1294900	0
600	61	1	male	married	yes	yes	Middle school	Urban	Normal	1	15.5	0	NA	46700	1
440	73	10	female	married	no	no	High school and above	Urban	Normal	¡Ý2	16	0	91200	21820	0
370	68	3	female	married	no	yes	Primary school	Urban	Overweight	¡Ý2	17.5	0	62280	NA	0
260	73	8	female	single	yes	yes	Primary school	Urban	Overweight	¡Ý2	9	0	22560	2080	1
370	68	5	female	married	no	no	Primary school	Urban	Overweight	¡Ý2	14	0	29700	17500	0
510	64	6	male	married	no	no	Primary school	Urban	Normal	0	11.5	0	NA	40950	1
400	66	3	male	married	no	yes	Primary school	Urban	Normal	0	14	0	3720	513150	1
440	61	1	male	married	yes	no	Primary school	Urban	Normal	1	14.5	0	NA	405880	0
340	62	13	female	married	yes	no	Middle school	Urban	Normal	¡Ý2	9	0	NA	405880	0
590	73	2	male	married	yes	yes	Middle school	Urban	Normal	¡Ý2	15	0	15760	389300	0
400	61	6	male	married	no	yes	Primary school	Urban	Normal	¡Ý2	15.5	0	NA	121300	1
300	65	11	female	married	no	yes	Primary school	Urban	Normal	¡Ý2	12.5	0	NA	NA	0
280	72	3	male	married	yes	yes	Middle school	Urban	Normal	0	14.5	0	NA	NA	0
540	71	4	male	married	yes	yes	Primary school	Urban	Overweight	¡Ý2	10.5	0	32160	177200	1
410	62	0	male	married	yes	yes	Primary school	Urban	Normal	¡Ý2	15	0	NA	140500	1
320	60	3	female	married	no	no	illiterate	Urban	Normal	1	12.5	0	106600	65800	0
250	65	26	female	married	no	yes	Primary school	Urban	Overweight	0	9	0	NA	14730	0
200	73	12	male	married	yes	yes	High school and above	Urban	Underweight	1	11.5	0	58680	77460	0
170	68	9	female	married	no	no	Primary school	Urban	Normal	¡Ý2	11.5	0	58680	77460	0
380	68	0	male	married	yes	yes	High school and above	Urban	Normal	¡Ý2	13	0	NA	52200	1
380	68	3	female	married	no	no	Primary school	Urban	Overweight	0	12	0	NA	52200	1
450	61	5	male	married	yes	no	Primary school	Urban	Overweight	1	11	0	NA	9050	0
330	60	6	female	married	no	no	Middle school	Urban	Normal	0	9.5	0	NA	60600	0
590	64	5	male	married	no	yes	Middle school	Urban	Overweight	¡Ý2	14.5	0	NA	60600	0
450	76	3	male	married	yes	yes	High school and above	Urban	Normal	1	12.5	0	49200	NA	0
350	64	6	female	married	no	no	illiterate	Urban	Overweight	¡Ý2	9.5	0	78400	NA	0
350	68	10	male	married	yes	yes	High school and above	Urban	Normal	1	12	0	78400	NA	0
230	79	1	male	married	no	no	Primary school	Urban	Normal	¡Ý2	12	0	NA	521300	1
300	64	9	female	single	no	no	High school and above	Urban	Obesity	¡Ý2	13	0	NA	NA	1
370	64	0	male	married	yes	yes	High school and above	Urban	Normal	1	14.5	0	NA	-265300	0
200	63	3	male	married	yes	no	High school and above	Urban	Obesity	¡Ý2	14.5	0	63600	NA	0
360	60	3	male	married	yes	no	Middle school	Urban	Normal	¡Ý2	15.5	0	100070	239800	0
360	70	9	female	married	no	no	Middle school	Urban	Normal	¡Ý2	16	0	NA	NA	1
370	63	0	male	married	yes	yes	High school and above	Urban	Normal	1	15.5	0	NA	425300	0
330	61	4	female	married	no	no	Primary school	Urban	Normal	¡Ý2	13.5	0	0	367200	0
550	65	4	male	married	no	yes	High school and above	Urban	Normal	¡Ý2	14.5	0	0	367200	0
540	67	9	male	married	yes	yes	Primary school	Rural	Overweight	¡Ý2	12	0	NA	353810	1
150	70	3	female	married	yes	yes	Primary school	Rural	Overweight	0	7	0	NA	353810	1
360	66	3	female	married	no	no	Primary school	Rural	Normal	¡Ý2	13.5	0	74520	NA	0
300	70	5	male	married	no	yes	High school and above	Rural	Overweight	¡Ý2	16	0	74520	NA	0
540	74	6	male	married	yes	no	Primary school	Rural	Normal	0	12.5	0	3220	466620	0
480	61	4	male	married	yes	yes	Primary school	Rural	Overweight	¡Ý2	9.5	0	NA	13200	0
600	62	3	male	married	yes	yes	Middle school	Rural	Normal	1	10	0	NA	60700	0
310	75	5	male	married	no	yes	Primary school	Rural	Normal	¡Ý2	9.5	0	NA	39200	0
410	71	5	male	married	yes	yes	Primary school	Urban	Normal	1	7	0	2320	10000	1
420	62	1	male	married	yes	yes	Primary school	Urban	Overweight	¡Ý2	14	0	3832	34950	0
375	71	7	male	married	yes	yes	Primary school	Urban	Normal	¡Ý2	15	0	NA	39700	0
360	73	0	male	married	yes	no	High school and above	Rural	Overweight	¡Ý2	13	0	2160	49200	1
600	64	4	male	married	yes	yes	Primary school	Rural	Normal	1	12	0	NA	196900	1
220	70	15	male	married	yes	yes	Primary school	Urban	Normal	1	16.5	0	NA	NA	1
300	66	8	female	single	no	yes	Primary school	Urban	Normal	1	13.5	0	NA	NA	1
305	71	2	male	married	yes	yes	Primary school	Urban	Normal	¡Ý2	19	0	NA	NA	0
350	62	4	male	married	yes	yes	Middle school	Urban	Overweight	¡Ý2	14.5	0	NA	611100	0
310	63	3	female	married	no	no	Middle school	Urban	Normal	¡Ý2	13.5	0	NA	611100	0
570	63	3	male	married	yes	yes	Primary school	Urban	Normal	1	9.5	0	NA	165500	0
420	72	14	male	married	yes	yes	Primary school	Urban	Normal	¡Ý2	16.5	0	66440	NA	1
440	73	9	male	married	yes	yes	Primary school	Urban	Underweight	¡Ý2	15	0	2520	NA	1
240	67	9	male	married	yes	yes	Middle school	Urban	Normal	1	14	0	NA	343850	0
360	69	12	male	married	yes	yes	Primary school	Urban	Normal	1	11.5	0	NA	115175	0
240	82	5	male	single	yes	no	Middle school	Urban	Normal	¡Ý2	12.5	0	111600	465750	1
300	77	9	female	married	no	yes	illiterate	Urban	Overweight	1	13	0	1920	NA	0
340	64	3	male	married	yes	yes	Primary school	Urban	Overweight	¡Ý2	9	0	31720	124445	0
250	65	0	female	married	no	yes	Primary school	Urban	Obesity	1	10.5	0	NA	147700	0
500	66	3	male	married	yes	yes	Middle school	Urban	Normal	¡Ý2	16.5	0	NA	147700	0
300	61	4	female	married	no	yes	Primary school	Urban	Overweight	¡Ý2	15	0	NA	522050	0
200	69	1	male	married	yes	no	Middle school	Urban	Underweight	1	8	0	NA	307600	0
260	60	14	female	single	no	no	illiterate	Rural	Normal	¡Ý2	2.5	0	NA	4140	1
400	74	19	male	married	yes	yes	High school and above	Rural	Normal	1	7.5	0	31320	NA	1
330	75	2	male	married	no	no	Middle school	Rural	Normal	0	15.5	0	50160	NA	1
530	64	7	male	single	yes	yes	Primary school	Rural	Overweight	1	14.5	0	NA	NA	1
230	75	6	male	married	yes	no	Primary school	Urban	Normal	1	5	0	27600	25620	1
250	62	9	female	married	no	no	illiterate	Rural	Overweight	1	11.5	0	1200	235300	1
460	62	3	male	married	no	yes	illiterate	Rural	Normal	1	8.5	0	0	15880	0
650	62	6	male	married	yes	yes	High school and above	Rural	Normal	1	14.5	0	NA	NA	0
690	63	0	male	married	no	yes	Middle school	Rural	Normal	1	10	0	NA	532010	1
390	61	11	male	married	yes	yes	High school and above	Rural	Overweight	¡Ý2	14.5	0	450	15500	1
500	65	0	male	married	yes	yes	Middle school	Rural	Overweight	1	16	0	7426	41800	0
290	73	14	female	single	no	yes	Middle school	Rural	Normal	¡Ý2	12.5	0	2470	19000	0
350	60	20	male	married	yes	yes	Middle school	Rural	Normal	1	12	0	NA	26300	1
220	62	10	male	married	yes	no	Middle school	Rural	Normal	¡Ý2	9	0	NA	85740	1
530	62	7	male	married	yes	no	Primary school	Rural	Normal	0	11	0	2160	48400	0
290	70	0	female	single	no	yes	illiterate	Rural	Normal	¡Ý2	4	0	2080	61000	1
310	60	1	female	married	no	yes	Middle school	Rural	Obesity	1	15.5	0	9160	211000	0
385	73	22	male	married	yes	yes	Primary school	Rural	Underweight	¡Ý2	11	0	90495	292720	0
255	60	17	male	single	yes	yes	Primary school	Rural	Normal	1	14	0	11620	14100	0
200	65	10	female	married	no	no	Primary school	Rural	Overweight	¡Ý2	13.5	0	NA	125800	0
230	65	17	female	single	no	no	Primary school	Rural	Normal	¡Ý2	9	0	NA	NA	0
260	62	8	male	married	yes	no	Middle school	Rural	Normal	1	12.5	0	NA	174650	1
340	78	21	male	married	no	yes	High school and above	Urban	Overweight	¡Ý2	10.5	0	NA	27700	1
325	69	6	male	married	yes	yes	Primary school	Urban	Overweight	¡Ý2	11	0	47800	520200	0
200	72	6	male	single	yes	yes	Primary school	Urban	Normal	1	8.5	0	NA	200350	0
310	61	5	female	married	no	yes	Middle school	Urban	Normal	0	17	0	NA	NA	0
250	70	2	male	married	yes	yes	Primary school	Urban	Overweight	0	15	0	NA	NA	1
240	68	9	female	married	no	no	Primary school	Rural	Overweight	¡Ý2	8	0	NA	22700	0
110	63	8	female	married	no	no	Primary school	Rural	Normal	0	8	0	NA	7500	0
310	62	4	female	married	no	yes	Primary school	Rural	Overweight	0	12	0	NA	NA	0
190	61	9	female	married	no	no	Primary school	Rural	Overweight	¡Ý2	15.5	0	3485	10760	1
190	70	16	female	married	no	no	Primary school	Rural	Normal	¡Ý2	9.5	0	14510	1150	0
320	64	0	female	married	no	no	Primary school	Urban	Normal	0	12	0	57600	419000	1
210	61	0	female	single	yes	no	Middle school	Urban	Normal	1	15	0	NA	400490	1
270	60	5	female	single	no	no	Middle school	Urban	Overweight	1	14.5	0	67200	564450	0
390	67	5	male	married	yes	yes	High school and above	Urban	Overweight	¡Ý2	19	0	60000	806780	0
310	66	11	female	married	no	no	High school and above	Urban	Normal	1	17	0	60000	806780	0
270	62	14	male	married	yes	no	Primary school	Rural	Normal	0	11.5	0	420	NA	0
350	70	12	male	married	yes	no	Primary school	Rural	Normal	0	13.5	0	NA	29700	1
330	65	2	female	married	no	no	illiterate	Rural	Overweight	0	12.5	0	2420	102400	1
480	70	0	male	married	no	no	Middle school	Rural	Normal	¡Ý2	19	0	2420	102400	1
280	75	9	male	married	no	yes	Middle school	Rural	Overweight	¡Ý2	15	0	33700	351000	0
180	70	13	female	married	no	yes	Middle school	Rural	Normal	1	10	0	33700	351000	0
200	77	0	male	married	yes	yes	Primary school	Urban	Normal	¡Ý2	14	0	NA	NA	0
175	73	4	male	single	yes	no	Primary school	Urban	Overweight	¡Ý2	11	0	NA	106300	0
400	63	5	male	married	yes	yes	High school and above	Urban	Normal	0	15	0	NA	NA	0
320	68	2	male	married	yes	yes	High school and above	Rural	Normal	0	13.5	0	NA	NA	0
360	62	6	male	married	yes	no	High school and above	Rural	Overweight	¡Ý2	9.5	0	58600	86840	0
370	72	12	male	married	yes	yes	Middle school	Rural	Underweight	0	13	0	12820	16230	0
370	63	8	female	married	no	yes	illiterate	Rural	Normal	0	3	0	12820	16230	0
480	65	20	male	married	yes	yes	Primary school	Rural	Normal	¡Ý2	10	0	40885	77845	0
495	61	8	male	married	yes	yes	Primary school	Rural	Overweight	0	15	0	1807.5	NA	0
550	66	4	male	married	yes	yes	Primary school	Rural	Normal	0	15	0	NA	NA	1
210	65	24	female	married	no	no	Primary school	Rural	Overweight	¡Ý2	10	0	NA	434650	0
485	67	0	male	married	yes	no	High school and above	Rural	Normal	¡Ý2	13.5	0	11440	23120	1
360	73	12	male	single	yes	yes	Primary school	Rural	Normal	1	11	0	-1580	2000590	0
420	69	16	male	married	yes	yes	Primary school	Rural	Normal	¡Ý2	13	0	NA	4956644	0
260	60	1	male	married	yes	yes	High school and above	Rural	Obesity	¡Ý2	12	0	NA	14970600	0
480	62	16	male	married	yes	yes	Middle school	Rural	Overweight	¡Ý2	13.5	0	NA	8175	0
230	63	4	female	married	no	no	illiterate	Rural	Normal	0	14	0	NA	60700	0
240	67	24	male	married	no	yes	Primary school	Rural	Normal	1	13.5	0	NA	60700	0
380	60	1	male	married	yes	yes	High school and above	Rural	Normal	1	10.5	0	NA	156050	1
300	68	14	male	married	yes	yes	Primary school	Rural	Normal	¡Ý2	8	0	NA	NA	0
420	60	4	male	married	yes	yes	High school and above	Urban	Normal	1	17.5	0	79060	31600	0
300	60	17	female	married	no	no	Primary school	Urban	Normal	1	13.5	0	79060	31600	0
100	69	20	female	single	no	no	Primary school	Rural	Normal	¡Ý2	9	0	840	-11040	1
190	60	5	male	married	yes	yes	Primary school	Rural	Normal	1	11	0	27800	223120.3	0
160	63	10	male	married	yes	yes	illiterate	Rural	Overweight	¡Ý2	10	0	NA	218200	1
240	67	4	male	married	yes	yes	Primary school	Rural	Normal	1	12.5	0	NA	NA	1
420	70	13	male	married	yes	yes	Primary school	Rural	Normal	1	13	0	4220	24900	0
240	73	8	female	single	no	no	Primary school	Rural	Normal	¡Ý2	10.5	0	NA	NA	1
370	68	16	male	married	yes	yes	Primary school	Rural	Normal	1	13	0	1320	51970	1
540	63	1	male	married	no	yes	High school and above	Rural	Normal	1	11	0	1236	NA	0
250	61	12	female	single	no	no	Primary school	Rural	Normal	¡Ý2	10.5	0	15716	51850	1
350	65	1	male	married	yes	yes	Primary school	Rural	Normal	0	13.5	0	660	78500	1
360	62	7	female	married	yes	no	Primary school	Rural	Normal	1	10	0	NA	NA	0
490	60	1	male	married	yes	yes	Primary school	Rural	Normal	1	11	0	NA	85100	0
340	67	3	male	married	yes	yes	High school and above	Urban	Obesity	¡Ý2	11.5	0	NA	-23849	1
290	71	2	female	married	no	no	High school and above	Urban	Overweight	¡Ý2	17.5	0	57400	2156300	0
290	67	6	female	married	no	no	Primary school	Urban	Obesity	¡Ý2	16	0	25056	5440	0
320	64	0	female	married	yes	no	Primary school	Urban	Overweight	1	14.5	0	NA	122680	0
400	64	0	male	married	yes	yes	Primary school	Urban	Normal	0	11	0	NA	122680	0
170	60	12	female	married	no	yes	Primary school	Rural	Overweight	¡Ý2	16.5	0	6044	3550	1
350	62	19	female	married	no	no	illiterate	Rural	Normal	¡Ý2	11	0	4820	NA	0
330	70	5	male	married	no	yes	Primary school	Rural	Underweight	1	15.5	0	NA	25480	0
440	63	2	male	married	yes	yes	Primary school	Rural	Normal	0	12.5	0	NA	NA	1
270	67	8	female	married	no	no	Primary school	Rural	Normal	¡Ý2	12.5	0	NA	NA	0
320	62	0	female	married	no	no	Primary school	Rural	Normal	¡Ý2	15.5	0	840	69000	1
220	74	0	female	single	no	no	Primary school	Urban	Overweight	¡Ý2	15	0	12000	304450	1
530	60	0	male	married	no	no	Primary school	Urban	Normal	1	10.5	0	NA	122820	0
280	61	0	female	married	no	no	Primary school	Urban	Overweight	1	14	0	NA	122820	0
270	66	0	male	married	no	yes	Primary school	Urban	Overweight	0	14.5	0	2620	92250	0
180	66	21	male	married	no	yes	Primary school	Urban	Overweight	1	12	0	2600	2204	1
150	68	4	male	married	yes	yes	Middle school	Urban	Overweight	0	10.5	0	NA	NA	1
180	67	7	female	married	no	no	High school and above	Urban	Underweight	1	17	0	NA	NA	1
270	63	6	female	married	no	no	Middle school	Urban	Overweight	¡Ý2	13	0	52800	-193000	0
190	70	9	female	married	no	no	Primary school	Urban	Overweight	¡Ý2	13.5	0	NA	204400	1
140	63	2	male	married	yes	yes	Middle school	Urban	Normal	1	13	0	551960	410200	1
240	62	5	female	married	no	no	Primary school	Urban	Normal	1	13.5	0	551960	410200	1
170	67	4	female	married	no	no	Middle school	Urban	Obesity	¡Ý2	11	0	0	2400	1
330	71	13	male	married	no	yes	Primary school	Urban	Normal	¡Ý2	13	0	NA	180040	0
520	67	3	male	married	no	yes	Primary school	Urban	Overweight	1	15	0	NA	NA	0
160	78	5	female	single	no	yes	Primary school	Urban	Normal	0	14	0	1200	41600	1
180	65	0	male	married	yes	yes	Middle school	Urban	Overweight	¡Ý2	16	0	0	62200	0
280	63	1	female	married	no	no	High school and above	Urban	Obesity	1	17.5	0	0	62200	0
120	64	13	female	married	no	no	High school and above	Urban	Normal	¡Ý2	13	0	NA	331200	0
390	65	3	male	married	yes	yes	High school and above	Urban	Normal	¡Ý2	17.5	0	111456	862250	0
380	70	5	male	married	yes	yes	High school and above	Urban	Normal	1	13	0	48000	415450	0
370	66	0	female	married	no	no	Middle school	Urban	Normal	1	17	0	48000	415450	0
260	63	8	female	married	no	no	Middle school	Urban	Normal	0	15.5	0	49200	NA	0
540	60	15	male	married	yes	yes	Middle school	Urban	Normal	¡Ý2	17	0	NA	NA	0
250	67	2	female	married	no	no	Primary school	Urban	Overweight	¡Ý2	12.5	0	30720	202480	1
350	77	6	male	married	yes	yes	High school and above	Urban	Overweight	¡Ý2	12.5	0	NA	NA	1
340	79	8	female	married	no	no	High school and above	Urban	Normal	¡Ý2	17.5	0	0	516800	1
300	66	10	male	married	yes	yes	Primary school	Urban	Normal	1	12.5	0	NA	NA	1
270	65	3	female	married	no	no	Primary school	Urban	Obesity	¡Ý2	10	0	NA	13020	1
400	63	6	male	married	no	yes	Middle school	Urban	Overweight	¡Ý2	11	0	NA	13020	1
450	73	0	male	married	yes	yes	High school and above	Urban	Overweight	1	14.5	0	NA	NA	0
240	64	8	female	married	no	no	Primary school	Urban	Normal	¡Ý2	15	0	NA	514470	0
510	63	8	male	married	yes	no	Primary school	Urban	Normal	0	17.5	0	NA	-8300	1
310	64	0	female	married	no	no	Primary school	Urban	Normal	1	12.5	0	NA	NA	0
370	75	5	male	married	no	yes	Primary school	Urban	Normal	1	12.5	0	NA	1435	1
300	72	7	female	married	no	no	Primary school	Urban	Overweight	0	13	0	NA	1435	1
430	77	3	male	single	no	yes	Primary school	Urban	Normal	¡Ý2	9.5	0	NA	NA	1
450	69	8	male	married	yes	yes	Primary school	Urban	Normal	1	14	0	NA	NA	0
530	70	3	male	married	yes	no	Primary school	Urban	Normal	1	13.5	0	NA	358950	0
370	66	22	female	married	no	no	Middle school	Urban	Normal	¡Ý2	17.5	0	NA	358950	0
370	62	5	male	married	yes	no	Primary school	Urban	Underweight	0	15	0	40400	NA	1
380	63	2	female	married	no	no	Primary school	Urban	Normal	¡Ý2	12.5	0	40400	NA	1
390	73	2	male	married	no	yes	Primary school	Urban	Underweight	¡Ý2	7	0	NA	NA	0
490	83	4	male	married	yes	no	Primary school	Urban	Normal	1	13.5	0	60000	478550	1
200	71	9	female	single	no	yes	Primary school	Urban	Overweight	1	8	0	12240	165000	1
400	67	2	male	married	yes	yes	Primary school	Urban	Normal	¡Ý2	10	0	NA	72450	0
210	65	5	female	married	no	no	illiterate	Urban	Normal	¡Ý2	12	0	NA	72450	0
450	61	8	male	married	yes	yes	High school and above	Urban	Normal	¡Ý2	11.5	0	NA	947600	0
260	62	0	male	married	yes	yes	High school and above	Urban	Underweight	0	14	0	NA	209970	0
180	63	0	female	married	no	no	illiterate	Rural	Normal	¡Ý2	19	0	NA	500800	0
270	68	3	male	married	yes	yes	Primary school	Rural	Overweight	1	14	0	NA	500800	0
360	65	3	female	married	no	no	Primary school	Rural	Normal	1	11.5	0	1200	50700	0
210	60	18	male	married	yes	yes	Primary school	Rural	Normal	0	13	0	NA	743510	1
570	60	2	male	married	yes	yes	Middle school	Rural	Overweight	¡Ý2	13	0	10400	-64740	1
210	78	6	female	single	no	no	Primary school	Rural	Overweight	0	7	0	1200	1170	1
480	67	4	male	married	yes	yes	Middle school	Urban	Normal	1	15.5	0	NA	2050	1
100	73	3	male	single	yes	no	Primary school	Urban	Normal	0	15	0	NA	17440	0
290	60	9	female	married	no	no	Primary school	Urban	Normal	0	11.5	0	NA	NA	0
310	66	0	male	married	yes	yes	Primary school	Urban	Normal	1	12	0	5620	411800	0
260	62	3	female	married	no	no	Primary school	Urban	Normal	¡Ý2	9	0	5620	411800	0
150	64	0	female	single	no	no	Middle school	Urban	Overweight	¡Ý2	10.5	0	3492	2000	1
260	81	0	male	married	yes	yes	Primary school	Urban	Underweight	1	6	0	153610	179080	1
230	71	11	male	single	yes	yes	Primary school	Urban	Normal	1	13	0	10480	NA	1
195	65	12	female	married	no	no	Primary school	Urban	Normal	¡Ý2	10	0	NA	NA	0
320	67	0	female	married	no	no	Primary school	Rural	Normal	1	12	0	NA	NA	1
290	71	0	male	married	yes	yes	Primary school	Rural	Obesity	1	11.5	0	31760	155000	0
230	82	2	male	married	yes	no	Primary school	Rural	Normal	1	9	0	52910	118600	0
280	75	5	male	single	yes	yes	Middle school	Rural	Normal	0	10.5	0	21830	38600	0
260	69	3	female	married	no	yes	Primary school	Rural	Overweight	¡Ý2	11	0	NA	NA	0
300	61	0	female	married	no	yes	Primary school	Rural	Normal	0	14.5	0	NA	NA	0
460	64	9	male	married	no	no	Primary school	Rural	Underweight	¡Ý2	11	0	NA	NA	0
320	72	6	male	married	yes	yes	Primary school	Rural	Underweight	¡Ý2	14	0	NA	32600	0
210	61	6	male	married	yes	yes	Middle school	Urban	Normal	0	10	0	NA	595150	0
350	65	3	female	single	no	yes	Primary school	Urban	Normal	¡Ý2	10	0	NA	452530	0
190	70	2	female	married	no	no	Primary school	Urban	Normal	¡Ý2	12.5	0	NA	NA	0
600	64	0	male	married	yes	yes	Middle school	Urban	Overweight	0	12	0	76896	739300	1
220	68	22	female	single	no	no	Middle school	Urban	Overweight	¡Ý2	14.5	0	2400	NA	1
180	73	0	female	married	yes	no	illiterate	Rural	Normal	¡Ý2	4	0	NA	NA	1
280	61	24	male	married	no	no	illiterate	Rural	Normal	0	10	0	NA	NA	1
320	65	18	male	married	yes	yes	Primary school	Rural	Normal	¡Ý2	12.5	0	NA	105100	1
210	66	5	female	married	yes	no	Primary school	Rural	Underweight	1	11.5	0	NA	105100	1
370	69	2	male	married	yes	no	Primary school	Rural	Normal	1	11.5	0	NA	NA	1
230	61	8	female	married	yes	no	illiterate	Rural	Overweight	1	5	0	NA	NA	1
310	62	2	male	married	yes	no	Middle school	Rural	Normal	1	15	0	NA	474030	1
550	65	4	male	married	yes	no	Primary school	Urban	Normal	0	11.5	0	18160	8800	1
460	63	1	male	married	yes	no	Primary school	Urban	Normal	1	13	0	NA	76990	0
310	71	0	male	married	yes	yes	Primary school	Rural	Normal	0	11.5	0	18000	1340	1
219	65	0	female	married	no	no	illiterate	Rural	Normal	0	7	0	1405	127750	0
470	67	0	male	married	yes	yes	Middle school	Rural	Normal	1	13	0	1405	127750	0
260	60	11	female	married	no	yes	Primary school	Urban	Normal	1	10	0	NA	523450	0
170	62	1	female	married	no	no	Middle school	Urban	Underweight	1	10	0	NA	NA	1
200	61	9	male	married	no	yes	Primary school	Urban	Normal	¡Ý2	4	0	NA	351700	1
330	77	1	male	married	yes	no	Primary school	Urban	Underweight	0	10	0	NA	NA	0
375	67	5	female	married	no	no	illiterate	Urban	Normal	1	11.5	0	NA	515640	0
380	66	10	male	single	yes	yes	Primary school	Urban	Normal	1	8	0	NA	147350	0
455	63	19	male	married	yes	no	Middle school	Urban	Normal	1	9	0	NA	NA	0
330	62	10	male	single	yes	yes	Primary school	Urban	Normal	0	5	0	2000	683550	1
360	64	11	male	married	yes	no	Primary school	Rural	Normal	¡Ý2	13.5	0	NA	NA	0
500	67	9	male	married	yes	yes	Primary school	Rural	Normal	1	7	0	NA	NA	0
250	72	11	female	married	yes	no	Primary school	Rural	Normal	¡Ý2	13	0	NA	NA	0
270	60	4	male	married	yes	yes	Primary school	Rural	Normal	0	7	0	70700	105300	1
380	62	15	female	married	yes	yes	illiterate	Rural	Normal	¡Ý2	6	0	NA	NA	0
380	64	0	female	married	no	no	illiterate	Rural	Obesity	¡Ý2	10.5	0	NA	NA	1
370	61	2	female	married	no	no	Primary school	Rural	Normal	¡Ý2	13.5	0	20000	161450	0
350	61	4	female	married	no	yes	illiterate	Rural	Normal	0	12	0	NA	NA	1
245	65	3	male	married	yes	yes	Primary school	Rural	Normal	0	7	0	NA	NA	1
460	60	9	male	married	yes	yes	High school and above	Urban	Normal	1	9	0	50	208700	0
480	74	15	male	married	yes	yes	Middle school	Urban	Normal	1	12	0	NA	NA	0
290	64	6	male	married	yes	yes	Primary school	Urban	Normal	¡Ý2	14.5	0	NA	NA	0
340	60	10	female	married	no	no	Middle school	Urban	Overweight	¡Ý2	9.5	0	NA	NA	0
210	68	17	female	single	no	no	Primary school	Urban	Overweight	¡Ý2	16.5	0	NA	NA	1
190	68	10	female	single	yes	yes	Primary school	Rural	Overweight	¡Ý2	3.5	0	1500	NA	0
240	61	2	female	married	no	yes	Middle school	Rural	Overweight	¡Ý2	13	0	3300	42050	1
480	61	3	male	married	yes	yes	Middle school	Rural	Normal	0	16.5	0	3300	42050	1
380	61	6	male	married	yes	yes	High school and above	Rural	Underweight	0	12.5	0	26713.8	NA	0
270	64	6	female	married	no	yes	Primary school	Rural	Normal	0	8.5	0	0	27500	0
290	66	3	male	married	yes	yes	Primary school	Rural	Normal	1	5	0	NA	NA	0
460	60	3	male	married	yes	yes	High school and above	Rural	Normal	0	14.5	0	NA	31000	0
290	63	0	female	married	no	no	Primary school	Rural	Overweight	1	14.5	0	61920	176100	1
370	64	3	male	married	yes	no	High school and above	Rural	Normal	1	17	0	61920	176100	1
230	68	15	male	married	yes	no	Primary school	Rural	Underweight	¡Ý2	13.5	0	NA	NA	1
460	61	4	male	married	yes	no	Middle school	Rural	Normal	1	16	0	NA	NA	1
170	70	8	female	married	no	no	Primary school	Rural	Normal	0	5	0	NA	50980	1
170	75	2	male	married	yes	yes	Primary school	Rural	Normal	1	14	0	NA	50980	1
420	62	5	male	married	yes	yes	Primary school	Rural	Normal	1	12.5	0	NA	74280	1
190	63	21	male	married	yes	yes	Primary school	Rural	Normal	¡Ý2	16.5	0	100200	NA	0
350	61	13	female	married	no	no	Primary school	Urban	Normal	¡Ý2	13	0	NA	NA	0
430	66	5	male	married	yes	yes	Middle school	Urban	Normal	1	16	0	NA	NA	0
490	66	1	male	married	yes	yes	Primary school	Urban	Underweight	1	13.5	0	NA	NA	1
300	60	7	female	married	no	yes	illiterate	Urban	Normal	¡Ý2	13.5	0	NA	146320	1
370	74	2	male	married	no	yes	High school and above	Urban	Normal	0	11.5	0	NA	40800	0
290	66	1	female	married	no	no	High school and above	Urban	Overweight	0	11	0	NA	NA	0
350	68	3	male	married	yes	yes	High school and above	Urban	Normal	¡Ý2	13.5	0	103200	171500	1
240	63	1	female	single	no	no	Middle school	Urban	Obesity	¡Ý2	10.5	0	94200	NA	1
340	79	0	female	single	no	no	Primary school	Urban	Normal	0	15	0	22430	172350	0
100	70	14	female	single	no	yes	Middle school	Urban	Obesity	¡Ý2	14	0	0	181050	0
420	68	5	male	single	no	no	Middle school	Urban	Normal	0	15	0	24000	2900	1
260	63	2	female	married	no	no	Middle school	Urban	Normal	¡Ý2	13.5	0	72000	415805	1
570	61	0	male	married	yes	no	Middle school	Urban	Overweight	1	15.5	0	72000	415805	1
260	78	8	male	single	no	yes	High school and above	Urban	Normal	¡Ý2	13	0	63600	179300	0
320	62	9	male	married	no	yes	Middle school	Urban	Normal	1	15.5	0	57600	266400	0
210	67	13	female	single	no	yes	illiterate	Urban	Obesity	0	4.5	0	NA	715	0
260	67	8	female	single	no	no	Primary school	Urban	Overweight	¡Ý2	15	0	0	1290	0
320	64	9	male	married	yes	no	Middle school	Urban	Underweight	¡Ý2	15	0	50400	265491	1
370	63	0	female	married	no	no	Middle school	Urban	Overweight	¡Ý2	14.5	0	NA	NA	0
180	69	10	female	married	no	yes	Primary school	Urban	Overweight	¡Ý2	7	0	NA	254650	1
220	60	14	female	single	no	no	Middle school	Urban	Normal	¡Ý2	15	0	NA	53700	0
350	60	7	female	single	no	no	High school and above	Urban	Overweight	1	14	0	55200	171250	0
240	62	4	female	married	yes	no	Primary school	Rural	Obesity	¡Ý2	16.5	0	16180	104100	0
230	69	15	male	married	yes	no	Primary school	Rural	Normal	0	11	0	NA	52050	1
490	60	9	male	single	yes	yes	Middle school	Rural	Normal	¡Ý2	12.5	0	6600	18200	1
230	67	13	male	married	yes	yes	Primary school	Rural	Normal	¡Ý2	13	0	2400	17260	0
340	66	0	male	married	yes	no	Middle school	Rural	Overweight	1	15.5	0	NA	34320	1
200	62	13	female	married	yes	yes	Primary school	Rural	Normal	¡Ý2	10	0	25560	NA	1
530	60	0	male	married	yes	yes	Middle school	Rural	Overweight	¡Ý2	13	0	25560	NA	1
190	75	2	female	married	no	no	Middle school	Rural	Underweight	1	13	0	NA	NA	1
350	72	12	male	single	yes	yes	Primary school	Rural	Overweight	1	13.5	0	4640	1043	1
470	69	8	male	married	yes	yes	Middle school	Rural	Normal	¡Ý2	10.5	0	840	158865	1
330	73	12	female	married	yes	yes	Primary school	Rural	Normal	¡Ý2	15	0	NA	NA	0
320	67	0	female	married	no	no	Middle school	Urban	Obesity	¡Ý2	18.5	0	30000	-687635	1
460	63	3	male	married	yes	yes	Middle school	Urban	Overweight	¡Ý2	14.5	0	30000	-687635	1
420	66	2	female	single	no	yes	Middle school	Urban	Overweight	0	17	0	87600	212490	0
480	60	3	male	married	yes	no	Primary school	Urban	Overweight	¡Ý2	12.5	0	0	406100	0
340	60	0	male	married	yes	yes	Middle school	Rural	Overweight	¡Ý2	17	0	NA	NA	1
310	60	3	female	married	no	no	Primary school	Rural	Normal	¡Ý2	10.5	0	NA	NA	1
260	68	0	male	married	yes	yes	Primary school	Rural	Normal	¡Ý2	14	0	31800	NA	0
170	67	0	female	married	no	no	Primary school	Rural	Overweight	1	11	0	NA	17350	1
390	60	5	male	married	yes	yes	Primary school	Rural	Normal	0	16.5	0	880	826900	0
310	60	8	male	married	yes	yes	High school and above	Rural	Normal	0	9.5	0	NA	NA	0
350	66	12	female	married	no	no	Primary school	Rural	Normal	0	10	0	NA	NA	1
230	73	6	male	married	yes	yes	Primary school	Rural	Normal	0	12	0	NA	1550	1
180	60	10	female	married	no	no	Primary school	Rural	Underweight	1	14	0	0	NA	1
210	67	19	female	married	no	no	Primary school	Rural	Obesity	1	14.5	0	NA	164950	0
340	65	2	male	married	no	no	Middle school	Rural	Normal	¡Ý2	14	0	NA	164950	0
310	70	5	female	married	no	no	Primary school	Urban	Overweight	¡Ý2	15	0	55500	165150	0
330	67	2	male	married	yes	yes	Middle school	Rural	Underweight	¡Ý2	13.5	0	5950	36800	0
295	60	12	female	married	no	no	Middle school	Rural	Overweight	¡Ý2	13.5	0	NA	NA	0
190	63	4	male	married	yes	yes	Middle school	Rural	Underweight	¡Ý2	9.5	0	NA	NA	0
270	65	0	male	married	yes	no	Primary school	Rural	Normal	0	10.5	0	NA	6800	1
350	60	7	male	married	no	yes	Middle school	Rural	Overweight	¡Ý2	15	0	NA	NA	0
340	61	14	male	married	yes	yes	Primary school	Rural	Normal	¡Ý2	12.5	0	2230	NA	1
310	64	5	male	single	yes	yes	Primary school	Rural	Overweight	1	7	0	1555	9950	1
380	62	3	male	married	yes	yes	Middle school	Rural	Normal	0	17	0	50440	55500	1
340	66	4	female	married	no	no	Primary school	Rural	Overweight	0	14	0	NA	242500	1
450	67	6	male	married	yes	yes	Middle school	Rural	Overweight	¡Ý2	15.5	0	NA	242500	1
360	66	9	male	married	yes	yes	Primary school	Rural	Normal	0	15	0	NA	7020	1
350	61	4	male	married	yes	yes	Middle school	Rural	Normal	1	10	0	NA	47458	0
230	64	4	female	married	no	no	Primary school	Rural	Normal	¡Ý2	13.5	0	31980	NA	1
250	70	4	male	married	yes	no	Primary school	Rural	Overweight	¡Ý2	8.5	0	NA	NA	1
460	64	4	male	married	yes	yes	Middle school	Rural	Normal	1	16	0	14800	62230	1
340	64	20	male	married	no	no	Primary school	Rural	Normal	¡Ý2	13.5	0	1920	61920	0
225	69	2	female	single	yes	no	Primary school	Rural	Normal	1	7	0	NA	NA	0
430	63	2	female	married	yes	no	Primary school	Rural	Normal	0	15	0	4320	-371150	1
610	63	16	male	married	no	no	Primary school	Rural	Overweight	¡Ý2	16	0	4320	-371150	1
570	63	5	male	married	yes	yes	Primary school	Rural	Overweight	0	13	0	-6260	129550	1
435	61	5	male	married	yes	no	Primary school	Rural	Obesity	0	8.5	0	NA	30920	0
440	60	5	male	married	yes	yes	Middle school	Rural	Obesity	¡Ý2	15	0	NA	122650	0
480	65	8	female	married	no	no	Primary school	Rural	Overweight	1	14.5	0	1590	88100	1
510	60	9	male	married	yes	yes	Primary school	Rural	Normal	1	12	0	NA	NA	0
210	72	2	male	married	no	no	High school and above	Urban	Normal	¡Ý2	13	0	NA	155485	1
570	60	9	male	married	yes	yes	Middle school	Urban	Overweight	¡Ý2	15.5	0	NA	NA	0
160	72	8	female	married	no	no	High school and above	Urban	Normal	1	5.5	0	100800	256200	0
420	72	2	male	single	yes	yes	High school and above	Urban	Overweight	¡Ý2	14	0	30000	NA	0
290	75	5	female	married	no	no	Primary school	Urban	Normal	¡Ý2	10.5	0	NA	174280	1
640	60	1	male	single	yes	yes	Primary school	Rural	Normal	0	13	0	1380	41440	0
400	63	6	male	married	yes	yes	Primary school	Rural	Normal	0	14	0	NA	NA	1
250	60	7	female	married	no	no	Primary school	Rural	Normal	0	10	0	20980	64800	1
190	60	22	female	married	no	no	Primary school	Rural	Normal	¡Ý2	11.5	0	1140	800	0
240	60	4	female	married	no	no	illiterate	Rural	Overweight	1	14.5	0	810	43350	0
310	66	5	male	married	yes	yes	High school and above	Rural	Overweight	1	13.5	0	0	11475	0
580	60	4	male	single	no	yes	Primary school	Rural	Overweight	1	11	0	NA	-14900	0
460	68	14	male	single	yes	yes	Middle school	Rural	Overweight	1	9	0	22440	21400	0
340	61	0	female	married	no	no	Primary school	Rural	Normal	1	13.5	0	NA	51360	0
490	64	6	male	married	yes	no	Middle school	Rural	Overweight	¡Ý2	12.5	0	NA	51360	0
340	66	4	female	married	no	no	Primary school	Rural	Normal	¡Ý2	13	0	26220	151150	0
620	62	5	male	married	yes	yes	Primary school	Rural	Overweight	¡Ý2	11.5	0	34940	22630	1
330	60	10	female	married	no	no	Primary school	Rural	Overweight	¡Ý2	13	0	34940	22630	1
330	67	6	female	married	yes	no	Primary school	Rural	Overweight	¡Ý2	9.5	0	NA	218670	0
370	63	11	male	married	no	yes	Primary school	Rural	Overweight	0	11.5	0	NA	41600	0
390	63	2	male	married	no	no	illiterate	Rural	Normal	1	14.5	0	NA	89300	1
290	66	9	female	married	no	no	Primary school	Rural	Normal	¡Ý2	14.5	0	NA	NA	1
480	68	9	male	married	yes	yes	Primary school	Rural	Overweight	0	13.5	0	NA	NA	1
370	64	9	male	single	yes	yes	Primary school	Rural	Normal	0	6	0	4480	4750	0
420	65	12	male	married	yes	yes	Primary school	Rural	Overweight	¡Ý2	5	0	NA	NA	0
570	64	5	male	single	yes	yes	illiterate	Rural	Overweight	1	6	0	1340	27170	0
170	64	22	female	single	yes	no	Primary school	Rural	Overweight	¡Ý2	7	0	4820	-11850	1
450	74	3	male	married	yes	no	Middle school	Rural	Overweight	1	9	0	NA	4500	1
290	70	0	male	married	no	no	Middle school	Rural	Normal	¡Ý2	16	0	NA	NA	1
320	69	9	male	married	yes	yes	Middle school	Rural	Overweight	¡Ý2	15.5	0	27440	NA	0
420	62	8	male	married	yes	no	Middle school	Rural	Normal	¡Ý2	15	0	2904	-7400	1
360	67	9	male	married	yes	no	Primary school	Rural	Normal	¡Ý2	8	0	NA	NA	0
300	65	11	male	married	yes	no	Primary school	Rural	Normal	1	10	0	1395	14400	1
450	78	11	male	married	yes	no	Primary school	Rural	Normal	1	15	0	45300	36680	0
530	63	0	male	married	yes	yes	Middle school	Rural	Normal	1	11.5	0	NA	NA	0
160	63	11	female	married	yes	no	Middle school	Rural	Overweight	¡Ý2	7.5	0	NA	-51450	1
400	68	8	male	married	yes	yes	Primary school	Rural	Normal	1	6	0	NA	-51450	1
400	65	19	male	married	yes	yes	Middle school	Urban	Normal	¡Ý2	13.5	0	1500	NA	1
330	64	5	female	married	no	no	Middle school	Urban	Normal	¡Ý2	16	0	74400	153000	0
370	66	0	male	married	yes	no	High school and above	Urban	Normal	¡Ý2	15	0	74400	153000	0
310	63	8	female	married	no	no	Primary school	Urban	Overweight	¡Ý2	13	0	NA	201250	1
240	68	0	female	married	no	no	High school and above	Urban	Overweight	1	14.5	0	48000	327000	0
330	72	3	male	married	yes	yes	High school and above	Urban	Normal	1	15.5	0	48000	327000	0
500	62	0	male	married	yes	yes	High school and above	Urban	Overweight	¡Ý2	14.5	0	65016	566800	0
300	62	18	female	married	no	yes	Middle school	Urban	Overweight	¡Ý2	14.5	0	NA	NA	0
360	62	6	male	married	no	yes	Middle school	Urban	Overweight	¡Ý2	13	0	NA	NA	0
300	64	7	female	married	no	no	Middle school	Urban	Overweight	¡Ý2	16.5	0	NA	178900	1
340	66	2	male	married	yes	yes	Primary school	Urban	Normal	0	15	0	NA	NA	1
410	60	15	female	married	no	no	Middle school	Urban	Normal	¡Ý2	14	0	15400	215300	1
220	72	6	female	married	no	no	High school and above	Urban	Normal	1	9	0	67200	NA	0
240	72	14	female	single	no	yes	Middle school	Urban	Overweight	¡Ý2	9.5	0	NA	NA	1
410	65	4	male	married	yes	yes	Primary school	Urban	Normal	1	13.5	0	NA	NA	0
220	65	13	female	married	no	no	Middle school	Urban	Obesity	¡Ý2	10.5	0	NA	NA	0
340	64	7	male	single	yes	yes	Primary school	Rural	Normal	0	15.5	0	-38190	181100	1
230	62	9	male	married	yes	no	Primary school	Rural	Normal	0	12.5	0	6800	-128600	0
260	73	10	male	single	yes	yes	Middle school	Rural	Normal	0	10	0	960	103400	0
300	62	0	female	married	no	no	Primary school	Rural	Normal	0	11	0	27360	203590	0
200	64	3	male	married	no	yes	Middle school	Rural	Obesity	0	15	0	27360	203590	0
400	65	11	male	married	yes	yes	Primary school	Rural	Overweight	1	10.5	0	NA	206470	1
300	62	5	female	married	no	no	Primary school	Rural	Overweight	1	13.5	0	NA	206470	1
150	61	4	male	married	yes	no	Middle school	Rural	Normal	0	11	0	NA	14815	0
410	62	0	male	married	yes	yes	Primary school	Rural	Obesity	¡Ý2	11	0	NA	269940	1
170	67	3	female	married	no	yes	Primary school	Rural	Normal	1	18	0	3720	NA	1
170	68	30	female	married	no	no	Primary school	Rural	Overweight	¡Ý2	13.5	0	NA	430	1
290	69	0	male	married	yes	yes	High school and above	Rural	Normal	¡Ý2	11.5	0	34800	108600	0
250	64	1	female	married	no	no	Primary school	Rural	Underweight	1	16	0	34800	108600	0
490	60	4	male	married	yes	no	Middle school	Rural	Normal	¡Ý2	16.5	0	NA	NA	0
450	64	7	male	married	yes	no	Middle school	Rural	Normal	1	16	0	NA	NA	1
380	62	1	female	married	no	no	Middle school	Rural	Overweight	¡Ý2	16.5	0	NA	NA	1
370	65	4	male	single	no	yes	Middle school	Rural	Normal	0	16	0	NA	-18650	0
150	66	0	female	married	no	no	Primary school	Rural	Normal	1	13	0	NA	53660	0
270	66	8	female	married	no	no	Primary school	Rural	Normal	1	16	0	43160	111550	1
260	69	12	female	married	no	no	Middle school	Rural	Normal	¡Ý2	13.5	0	NA	NA	1
500	60	14	male	single	yes	no	High school and above	Rural	Normal	1	13.5	0	NA	106700	0
400	65	6	female	single	yes	no	Primary school	Rural	Overweight	¡Ý2	14.5	0	NA	NA	0
430	66	3	male	married	yes	no	Middle school	Rural	Overweight	¡Ý2	12.5	0	NA	175300	0
220	67	12	female	single	yes	no	Primary school	Rural	Normal	¡Ý2	15	0	20960	240010	1
340	66	5	male	married	yes	yes	High school and above	Rural	Overweight	1	15	0	NA	226500	1
270	64	8	male	married	yes	yes	High school and above	Urban	Overweight	1	15	0	42252	-6600	1
260	61	18	female	married	yes	no	Middle school	Urban	Normal	1	11.5	0	42252	-6600	1
180	61	8	female	married	no	no	Primary school	Urban	Overweight	¡Ý2	13.5	0	26420	516050	0
290	63	11	male	married	yes	yes	Primary school	Urban	Overweight	¡Ý2	9	0	NA	NA	0
350	74	3	male	married	yes	no	Primary school	Rural	Normal	¡Ý2	12.5	0	NA	12400	1
400	70	13	male	married	yes	yes	Middle school	Rural	Normal	¡Ý2	16	0	8300	NA	1
250	62	8	male	married	yes	yes	Middle school	Rural	Normal	¡Ý2	18	0	6900	133840	0
340	61	9	female	married	no	no	Primary school	Rural	Obesity	¡Ý2	15	0	6900	133840	0
230	68	21	female	married	no	no	Primary school	Rural	Overweight	0	12	0	NA	NA	0
240	69	3	male	married	yes	no	Primary school	Rural	Normal	0	14.5	0	4270	6500	0
450	69	1	male	single	no	yes	Middle school	Rural	Normal	1	12.5	0	NA	8790	0
150	75	0	female	married	no	no	illiterate	Urban	Normal	¡Ý2	9	0	NA	NA	1
500	60	0	male	married	yes	yes	High school and above	Urban	Normal	¡Ý2	16.5	0	202400	2166200	1
800	71	0	male	married	yes	yes	High school and above	Urban	Obesity	¡Ý2	15.5	0	114000	2350500	1
300	71	0	male	married	yes	no	High school and above	Urban	Normal	¡Ý2	15	0	86400	NA	1
170	60	1	male	married	yes	no	Primary school	Urban	Overweight	¡Ý2	14.5	0	64400	104400	1
280	63	4	female	married	no	yes	High school and above	Urban	Normal	¡Ý2	16	0	0	943200	0
500	66	4	male	married	no	yes	High school and above	Urban	Overweight	¡Ý2	14.5	0	0	943200	0
230	67	6	female	married	no	yes	Middle school	Urban	Obesity	¡Ý2	8.5	0	10000	NA	1
390	68	6	male	married	yes	yes	High school and above	Urban	Overweight	¡Ý2	18	0	10000	NA	1
190	64	0	female	married	no	yes	Primary school	Urban	Overweight	¡Ý2	17.5	0	141600	422600	0
170	63	3	female	married	yes	no	illiterate	Urban	Obesity	¡Ý2	13	0	NA	NA	1
390	67	0	female	married	no	yes	Middle school	Urban	Overweight	1	17	0	86160	307700	0
520	68	27	male	single	yes	yes	High school and above	Urban	Normal	¡Ý2	16	0	88000	651300	0
570	68	1	male	married	yes	yes	Primary school	Urban	Normal	0	15.5	0	114000	NA	0
500	64	0	male	married	yes	no	Middle school	Urban	Normal	1	13.5	0	108000	560580	0
180	72	2	male	married	no	yes	Primary school	Urban	Overweight	¡Ý2	14	0	106600	NA	0
320	66	0	male	married	yes	yes	Primary school	Rural	Normal	0	9.5	0	NA	NA	0
430	63	4	male	married	yes	yes	Primary school	Rural	Normal	¡Ý2	8	0	NA	131900	0
290	64	8	female	married	no	no	Primary school	Rural	Overweight	1	17	0	NA	131900	0
210	68	1	female	single	no	yes	Primary school	Rural	Normal	1	17	0	NA	140300	1
570	63	4	male	married	yes	yes	Primary school	Rural	Normal	1	15.5	0	222050	NA	0
430	68	2	male	married	yes	yes	Primary school	Rural	Normal	1	16	0	NA	NA	0
370	79	0	male	married	no	yes	Primary school	Rural	Normal	¡Ý2	14	0	NA	105330	1
280	67	1	female	married	no	no	illiterate	Rural	Normal	1	16.5	0	43570	236400	1
460	68	0	male	married	no	yes	Primary school	Rural	Normal	¡Ý2	19.5	0	43570	236400	1
440	75	6	male	married	no	no	High school and above	Urban	Normal	¡Ý2	14	0	14200	NA	0
230	65	5	male	married	yes	yes	Primary school	Urban	Normal	1	14.5	0	NA	NA	0
410	63	3	female	married	no	no	Primary school	Urban	Normal	1	16	0	NA	NA	0
480	60	3	female	married	no	no	Primary school	Urban	Overweight	1	12.5	0	NA	259850	0
400	65	5	male	married	yes	yes	Primary school	Rural	Normal	¡Ý2	8	0	NA	104245	0
370	60	1	female	married	no	yes	illiterate	Rural	Normal	¡Ý2	6.5	0	NA	104245	0
390	68	6	female	married	no	no	Primary school	Rural	Overweight	1	18	0	NA	NA	1
420	61	5	male	married	yes	no	Primary school	Rural	Overweight	¡Ý2	15.5	0	582340	2206250	1
400	60	2	male	married	yes	yes	Primary school	Rural	Normal	1	11	0	6209	NA	0
60	77	5	female	single	no	yes	Primary school	Urban	Normal	¡Ý2	16	0	NA	2060000	0
160	66	5	male	married	yes	yes	High school and above	Urban	Overweight	¡Ý2	14	0	NA	NA	0
420	60	4	male	married	yes	yes	Middle school	Urban	Normal	1	15	0	NA	1859650	0
370	61	0	female	married	no	yes	High school and above	Urban	Normal	1	14	0	NA	1859650	0
370	70	3	male	married	yes	yes	Middle school	Urban	Overweight	1	17.5	0	78600	213500	1
310	69	3	female	married	no	yes	illiterate	Urban	Normal	¡Ý2	16	0	78600	213500	1
330	62	14	female	married	no	no	Primary school	Urban	Normal	¡Ý2	12	0	64000	1351600	1
450	62	11	female	married	no	no	Primary school	Rural	Normal	0	18.5	0	2904	203640	0
250	67	9	male	married	yes	yes	High school and above	Rural	Normal	¡Ý2	10.5	0	NA	NA	0
240	67	4	male	married	yes	yes	Primary school	Rural	Normal	¡Ý2	13	0	NA	633910	1
200	64	5	female	married	no	no	Primary school	Rural	Normal	0	16	0	NA	633910	1
330	75	6	male	married	no	yes	Middle school	Rural	Underweight	1	16	0	NA	NA	0
260	66	6	female	married	no	no	Primary school	Rural	Normal	¡Ý2	12.5	0	NA	73202.5	1
110	74	10	male	married	yes	no	Middle school	Rural	Normal	¡Ý2	15	0	NA	73202.5	1
180	61	6	female	single	no	yes	Primary school	Rural	Normal	¡Ý2	15.5	0	NA	NA	0
160	67	10	male	married	yes	no	Primary school	Rural	Normal	0	14	0	NA	NA	0
190	70	10	female	single	no	yes	Primary school	Rural	Normal	1	10	0	NA	1900	1
350	63	5	female	married	no	no	illiterate	Rural	Normal	1	4.5	0	NA	NA	0
210	66	12	female	married	no	yes	illiterate	Rural	Normal	1	13.5	0	4800	NA	1
130	85	7	male	married	yes	yes	Primary school	Rural	Normal	1	15	0	18720	NA	1
280	66	3	female	married	no	yes	Primary school	Rural	Normal	1	11.5	0	30	48600	0
410	68	14	male	single	yes	yes	Primary school	Rural	Normal	0	18	0	NA	24400	0
160	66	5	male	married	yes	yes	Primary school	Rural	Normal	¡Ý2	15.5	0	NA	NA	1
350	60	3	female	married	no	no	Primary school	Rural	Overweight	0	13	0	NA	388630	1
270	64	3	male	married	yes	yes	Primary school	Rural	Overweight	¡Ý2	10	0	NA	388630	1
110	83	6	male	single	yes	yes	Primary school	Rural	Normal	1	12.5	0	NA	11400	1
250	67	3	female	single	no	yes	Primary school	Rural	Normal	¡Ý2	13	0	4800	31800	0
130	92	0	male	single	no	yes	Middle school	Rural	Normal	1	8.5	0	1300	NA	0
230	71	3	female	single	no	yes	Primary school	Rural	Overweight	1	13	0	1440	NA	0
160	77	4	male	married	yes	yes	Primary school	Rural	Normal	¡Ý2	14.5	0	NA	620400	1
290	64	7	female	married	no	no	Primary school	Rural	Normal	1	16	0	6248	NA	0
270	75	0	male	married	yes	yes	Middle school	Rural	Normal	0	15	0	NA	139800	0
250	68	19	female	married	no	no	Primary school	Rural	Normal	¡Ý2	9.5	0	NA	139800	0
350	67	8	male	married	yes	yes	Primary school	Rural	Normal	¡Ý2	16	0	NA	NA	0
200	78	12	female	married	no	no	illiterate	Rural	Normal	0	8.5	0	NA	NA	0
310	74	4	male	married	yes	no	Middle school	Rural	Normal	¡Ý2	18	0	54000	23250	0
180	76	13	female	married	no	no	Primary school	Rural	Normal	1	8	0	NA	NA	1
340	69	0	female	single	no	no	Primary school	Rural	Normal	0	14	0	NA	NA	0
430	74	2	male	married	yes	yes	Primary school	Rural	Overweight	1	17.5	0	1200	146400	1
340	65	3	female	married	no	no	Primary school	Rural	Overweight	1	11.5	0	1200	146400	1
230	61	8	male	married	yes	yes	Primary school	Rural	Normal	0	15.5	0	NA	NA	1
210	65	0	female	married	no	no	illiterate	Rural	Normal	1	8	0	NA	NA	0
550	63	4	male	single	yes	yes	Middle school	Rural	Normal	1	10.5	0	NA	155670	1
200	79	1	female	single	no	yes	Primary school	Rural	Normal	1	12	0	NA	NA	0
310	61	7	male	married	no	no	Primary school	Rural	Normal	¡Ý2	10	0	29700	678040	1
280	60	18	female	married	no	no	Primary school	Rural	Normal	0	12.5	0	29700	678040	1
270	61	2	male	married	yes	yes	Primary school	Rural	Normal	1	12	0	2430	-24037	0
300	80	7	male	married	yes	no	illiterate	Rural	Normal	¡Ý2	14	0	12200	246800	1
360	63	5	male	married	yes	yes	Primary school	Urban	Normal	¡Ý2	14	0	NA	819560	0
600	62	3	male	married	yes	no	Primary school	Urban	Overweight	¡Ý2	17.5	0	NA	-253830	0
390	61	5	female	married	no	no	illiterate	Urban	Normal	¡Ý2	11	0	NA	-253830	0
210	60	0	male	married	yes	yes	Primary school	Urban	Normal	0	14	0	NA	463900	1
240	66	0	male	married	yes	yes	Primary school	Urban	Overweight	¡Ý2	7	0	NA	NA	0
200	65	9	female	married	no	yes	Primary school	Urban	Normal	0	13	0	NA	NA	0
320	62	1	male	single	yes	yes	Primary school	Urban	Overweight	0	7	0	NA	462100	0
490	65	7	male	married	no	yes	Primary school	Urban	Normal	¡Ý2	14.5	0	NA	306700	1
400	64	4	male	married	yes	no	Primary school	Urban	Normal	¡Ý2	14	0	NA	104000	0
150	63	3	female	married	no	yes	Primary school	Urban	Overweight	¡Ý2	8	0	NA	104000	0
470	62	8	male	married	yes	yes	Primary school	Urban	Normal	1	10	0	NA	NA	0
370	64	0	female	married	no	yes	Middle school	Urban	Normal	1	13	0	85200	NA	0
300	60	3	male	married	yes	no	Primary school	Urban	Overweight	1	11	0	NA	72440	0
340	71	6	female	married	no	no	Primary school	Urban	Normal	1	15.5	0	78000	14800	1
335	70	4	female	married	no	yes	Primary school	Rural	Overweight	1	11.5	0	NA	NA	1
150	65	0	female	married	no	no	Primary school	Rural	Normal	0	13	0	NA	195150	1
420	60	12	male	single	yes	yes	Primary school	Rural	Normal	¡Ý2	14	0	1200	NA	1
210	67	20	male	married	yes	yes	Primary school	Rural	Overweight	¡Ý2	10	0	NA	NA	0
465	60	2	male	married	yes	yes	High school and above	Urban	Overweight	0	11	0	67170	NA	0
360	69	0	male	married	yes	no	Primary school	Rural	Normal	1	14.5	0	30000	NA	0
350	65	4	female	married	no	no	Primary school	Rural	Overweight	¡Ý2	15	0	70940	95700	0
70	64	13	male	married	no	yes	Primary school	Rural	Normal	¡Ý2	13	0	70940	95700	0
290	65	1	female	married	no	no	Primary school	Rural	Normal	1	10	0	NA	80020	0
230	75	8	male	married	no	yes	Primary school	Rural	Overweight	¡Ý2	12.5	0	7940	3950	1
390	71	0	male	married	yes	yes	Primary school	Rural	Overweight	1	11	0	191220	1102600	1
130	68	17	female	married	no	no	Primary school	Rural	Obesity	¡Ý2	11.5	0	19860	7600	1
370	75	8	male	married	no	no	illiterate	Rural	Normal	¡Ý2	10	0	19860	7600	1
360	67	4	female	single	no	no	Primary school	Rural	Normal	¡Ý2	16	0	31500	NA	0
310	69	10	male	single	no	no	Primary school	Rural	Normal	1	11	0	1320	NA	0
210	65	7	female	married	no	no	Primary school	Rural	Normal	¡Ý2	13	0	36000	105700	1
400	67	2	male	married	no	yes	High school and above	Urban	Overweight	1	17	0	57600	NA	0
90	65	0	female	married	yes	no	Primary school	Urban	Obesity	¡Ý2	9	0	57600	NA	0
210	69	0	male	married	no	yes	Primary school	Urban	Normal	¡Ý2	13.5	0	NA	18055	0
290	78	0	male	married	yes	no	Middle school	Urban	Underweight	0	14	0	NA	NA	1
140	70	0	male	married	no	no	High school and above	Urban	Normal	0	13.5	0	134434	331870	1
170	69	4	female	married	no	no	Middle school	Urban	Normal	1	19	0	134434	331870	1
280	65	2	female	married	no	no	Middle school	Urban	Overweight	1	16.5	0	NA	2e+05	1
170	71	6	female	married	no	no	Primary school	Urban	Overweight	¡Ý2	5.5	0	33000	NA	0
400	72	6	male	married	yes	no	Middle school	Urban	Overweight	¡Ý2	11	0	65924	33025	0
500	60	1	female	married	no	no	Primary school	Rural	Overweight	1	13.5	0	19520	172380	0
340	64	6	female	married	no	no	Primary school	Rural	Overweight	¡Ý2	15	0	8380	91850	0
340	61	7	female	married	no	no	illiterate	Rural	Overweight	¡Ý2	4	0	NA	143420	1
350	60	1	male	married	no	yes	High school and above	Rural	Normal	¡Ý2	14	0	NA	143420	1
360	74	3	male	married	yes	yes	Primary school	Rural	Normal	¡Ý2	11	0	NA	8600	0
380	63	6	female	married	no	no	illiterate	Rural	Normal	0	7.5	0	3320	64700	0
180	60	7	female	married	yes	no	High school and above	Rural	Normal	1	10.5	0	NA	77800	1
340	66	0	male	married	no	no	Primary school	Rural	Overweight	¡Ý2	9.5	0	NA	52300	0
220	63	4	female	married	no	no	illiterate	Rural	Normal	0	6	0	NA	52300	0
260	60	6	female	married	yes	no	Primary school	Rural	Overweight	¡Ý2	14	0	24000	6700	1
400	63	2	female	single	no	no	Primary school	Rural	Overweight	¡Ý2	9	0	NA	150	0
420	64	6	male	married	yes	yes	Primary school	Rural	Normal	0	13.5	0	4808	15480	0
270	68	4	female	married	no	no	Primary school	Rural	Overweight	¡Ý2	17.5	0	0	31750	0
540	61	7	male	married	yes	yes	Primary school	Rural	Normal	¡Ý2	11.5	0	NA	179900	1
290	61	7	female	married	yes	no	Primary school	Rural	Overweight	0	14.5	0	NA	37700	1
350	62	3	male	married	yes	no	Middle school	Rural	Normal	0	12.5	0	NA	37700	1
290	60	15	male	single	no	yes	Middle school	Rural	Normal	0	9.5	0	0	53500	0
180	61	2	female	married	yes	no	illiterate	Rural	Normal	¡Ý2	9.5	0	NA	31850	1
360	60	0	male	married	no	yes	Primary school	Rural	Underweight	1	13	0	25558	142900	1
450	64	4	male	married	yes	yes	Middle school	Rural	Normal	0	16	0	840	43800	1
290	66	16	female	married	no	no	Primary school	Rural	Normal	¡Ý2	12	0	NA	NA	0
320	69	7	female	single	no	no	Middle school	Urban	Obesity	1	9.5	0	14204	NA	1
400	63	18	male	married	yes	yes	Primary school	Urban	Overweight	0	9	0	1320	55240	0
250	75	24	female	married	yes	no	illiterate	Urban	Normal	¡Ý2	5.5	0	1820	7900	0
300	62	12	female	married	yes	no	Primary school	Urban	Overweight	¡Ý2	16.5	0	25950	238100	0
650	62	10	male	married	yes	yes	Primary school	Urban	Overweight	1	17	0	25950	238100	0
320	61	5	male	married	no	yes	Primary school	Urban	Overweight	¡Ý2	11	0	8420	310200	1
260	64	5	male	married	yes	no	High school and above	Urban	Overweight	1	8	0	2620	266100	0
200	67	11	female	married	no	yes	Primary school	Urban	Normal	¡Ý2	14.5	0	2620	266100	0
280	76	11	male	single	yes	yes	Primary school	Urban	Normal	0	7	0	4900	NA	1
200	67	1	male	married	yes	yes	Primary school	Urban	Overweight	¡Ý2	9	0	0	45400	0
230	68	12	female	married	yes	no	Primary school	Urban	Obesity	¡Ý2	11	0	0	45400	0
360	63	0	male	married	yes	yes	Primary school	Urban	Overweight	¡Ý2	12.5	0	NA	10550	1
320	62	0	female	married	yes	no	Primary school	Urban	Overweight	0	8.5	0	43200	525500	0
650	61	0	male	married	yes	yes	High school and above	Urban	Normal	1	16.5	0	43200	525500	0
250	66	2	male	married	yes	yes	Middle school	Urban	Normal	¡Ý2	10	0	48200	NA	0
500	61	7	female	married	yes	no	High school and above	Urban	Overweight	1	17.5	0	64800	493100	1
350	62	7	female	married	no	no	High school and above	Urban	Normal	0	15.5	0	NA	64500	0
320	62	0	male	married	yes	yes	High school and above	Urban	Normal	1	16.5	0	NA	64500	0
440	71	2	male	married	yes	yes	Primary school	Urban	Normal	¡Ý2	14	0	72480	343870	1
240	71	3	female	married	no	no	High school and above	Urban	Underweight	¡Ý2	13.5	0	72480	343870	1
600	60	4	male	married	yes	yes	High school and above	Urban	Normal	0	9.5	0	NA	409550	0
140	71	5	male	married	yes	no	High school and above	Urban	Normal	¡Ý2	11.5	0	123600	814000	0
360	61	16	female	single	no	no	High school and above	Urban	Normal	¡Ý2	9	0	61600	51700	1
360	64	13	female	married	yes	no	Primary school	Urban	Normal	¡Ý2	13.5	0	130640	297060	1
290	62	21	female	married	no	no	Primary school	Urban	Normal	¡Ý2	10.5	0	NA	207718	0
380	64	5	female	married	no	no	Middle school	Urban	Normal	¡Ý2	14.5	0	86736	NA	0
550	64	8	male	married	yes	yes	Middle school	Urban	Overweight	0	14	0	86736	NA	0
480	60	0	male	married	yes	yes	High school and above	Urban	Normal	1	16.5	0	9960	67150	1
280	62	0	male	married	yes	no	Middle school	Urban	Normal	0	13.5	0	146076	360900	1
320	78	0	male	married	yes	no	Primary school	Urban	Overweight	¡Ý2	11.5	0	NA	21700	0
450	63	15	female	married	yes	no	Primary school	Urban	Obesity	¡Ý2	13.5	0	34000	31010	0
200	64	6	male	married	yes	no	Middle school	Urban	Normal	0	12.5	0	34000	31010	0
310	63	2	female	married	no	yes	Middle school	Urban	Overweight	¡Ý2	15	0	58232	-68200	0
400	65	12	male	married	yes	yes	Primary school	Urban	Normal	¡Ý2	12	0	58232	-68200	0
270	74	2	female	married	no	yes	High school and above	Urban	Normal	¡Ý2	17.5	0	74400	NA	0
390	79	9	male	married	no	yes	Primary school	Urban	Normal	¡Ý2	12	0	74400	NA	0
320	64	5	female	married	no	yes	Primary school	Urban	Normal	¡Ý2	17	0	65400	645904	0
300	61	17	male	married	no	no	Middle school	Urban	Normal	¡Ý2	14	0	47704	NA	1
350	69	15	female	married	no	no	Primary school	Urban	Obesity	¡Ý2	12.5	0	0	356100	0
550	74	0	male	married	yes	no	High school and above	Urban	Normal	1	9.5	0	106600	NA	1
300	64	6	female	married	no	yes	Middle school	Urban	Normal	0	17.5	0	NA	NA	0
260	61	2	female	married	no	no	High school and above	Urban	Normal	¡Ý2	17	0	NA	278500	1
310	61	2	female	married	no	no	Primary school	Urban	Overweight	¡Ý2	14	0	NA	745280	0
350	64	3	male	married	yes	yes	Primary school	Urban	Overweight	¡Ý2	12	0	NA	745280	0
380	61	8	female	single	no	no	Middle school	Urban	Overweight	¡Ý2	18	0	NA	141710	1
400	64	0	female	married	no	no	Middle school	Urban	Normal	0	13.5	0	NA	102700	0
300	68	0	male	married	yes	yes	Primary school	Urban	Underweight	0	16.5	0	NA	102700	0
390	66	12	female	married	no	no	Middle school	Urban	Normal	¡Ý2	13.5	0	NA	NA	1
440	68	8	male	married	yes	no	Primary school	Urban	Overweight	¡Ý2	15.5	0	NA	NA	1
390	67	10	male	married	yes	yes	Primary school	Rural	Normal	¡Ý2	4	0	3280	34500	0
300	67	7	female	married	no	yes	illiterate	Rural	Normal	¡Ý2	9	0	1700	NA	0
350	60	11	male	married	no	no	Middle school	Rural	Normal	¡Ý2	8	0	42058	56100	0
210	72	9	male	married	yes	yes	Primary school	Rural	Normal	0	5.5	0	NA	NA	0
330	69	11	male	married	no	no	Primary school	Rural	Normal	0	9	0	NA	205560	0
160	66	10	female	married	no	no	Primary school	Urban	Normal	¡Ý2	14.5	0	NA	NA	1
250	77	0	female	married	no	no	Primary school	Urban	Normal	0	19.5	0	48480	310330	0
470	61	2	male	married	no	no	Middle school	Urban	Normal	0	14.5	0	10120	309900	0
140	74	6	female	single	no	yes	Primary school	Urban	Overweight	¡Ý2	16	0	0	186400	0
400	61	3	male	married	yes	yes	Middle school	Urban	Normal	0	12.5	0	NA	NA	1
390	60	2	male	married	yes	yes	Middle school	Urban	Normal	1	17	0	NA	970000	0
330	61	0	female	married	no	no	Middle school	Urban	Normal	0	16.5	0	NA	NA	1
340	60	6	female	married	no	no	Primary school	Urban	Underweight	¡Ý2	12.5	0	NA	NA	1
350	66	16	female	married	no	yes	High school and above	Rural	Overweight	¡Ý2	10.5	0	NA	NA	0
300	62	2	female	married	no	no	Primary school	Rural	Normal	1	6	0	46950	87040	0
370	60	7	female	married	no	no	Middle school	Rural	Normal	0	8	0	NA	525320	1
260	69	1	female	single	no	yes	Primary school	Urban	Overweight	0	13	0	43000	475900	1
320	62	5	female	single	no	yes	High school and above	Urban	Overweight	¡Ý2	15	0	67200	1039100	0
250	64	4	male	single	no	yes	Primary school	Urban	Underweight	1	14	0	60000	NA	0
200	71	0	male	married	yes	yes	Middle school	Urban	Normal	0	13.5	0	19000	NA	0
500	65	0	male	married	yes	yes	Primary school	Urban	Normal	1	16	0	0	320500	1
420	63	12	female	married	no	yes	High school and above	Urban	Normal	¡Ý2	16.5	0	108175	911100	0
410	60	13	male	married	yes	yes	Middle school	Urban	Normal	1	17	0	108175	911100	0
600	64	15	male	married	yes	yes	Primary school	Urban	Normal	¡Ý2	12.5	0	NA	NA	1
210	66	17	female	married	no	yes	illiterate	Urban	Normal	¡Ý2	14	0	0	224135	0
350	60	3	female	single	no	yes	High school and above	Urban	Normal	0	16	0	NA	1200	1
590	65	2	male	married	yes	yes	High school and above	Urban	Normal	¡Ý2	13	0	109080	825500	1
370	63	4	female	married	no	yes	High school and above	Urban	Overweight	1	12.5	0	109080	825500	1
530	65	4	male	married	no	no	High school and above	Rural	Normal	¡Ý2	11	0	NA	NA	1
280	78	7	female	married	no	no	Primary school	Rural	Normal	¡Ý2	7	0	0	3777500	1
320	65	7	male	married	no	no	Primary school	Rural	Overweight	0	12.5	0	NA	NA	0
300	61	0	female	married	no	no	High school and above	Rural	Overweight	1	10.5	0	NA	734400	1
350	66	2	male	married	yes	no	Middle school	Rural	Normal	1	13	0	NA	734400	1
290	65	3	female	married	no	no	Primary school	Rural	Normal	0	15	0	200	1650	0
430	66	18	male	married	yes	yes	Primary school	Rural	Underweight	¡Ý2	8.5	0	200	1650	0
450	64	9	male	married	no	no	illiterate	Rural	Overweight	0	17	0	NA	277400	0
350	60	8	female	married	no	no	Middle school	Rural	Normal	1	8.5	0	67800	136300	0
450	64	12	male	married	yes	no	Middle school	Rural	Normal	1	13.5	0	NA	1529900	0
200	61	5	female	married	no	no	Middle school	Rural	Normal	¡Ý2	14	0	NA	1529900	0
520	61	1	male	married	yes	yes	Primary school	Rural	Overweight	¡Ý2	17	0	NA	NA	1
270	61	16	female	married	no	no	Primary school	Rural	Normal	¡Ý2	16.5	0	NA	NA	1
380	66	8	male	married	yes	no	Primary school	Rural	Normal	¡Ý2	15	0	NA	NA	1
470	66	2	male	married	no	no	Primary school	Rural	Normal	1	15.5	0	13800	278800	0
460	61	10	male	married	yes	yes	High school and above	Rural	Normal	¡Ý2	19	0	NA	71600	1
560	79	0	male	married	no	no	Primary school	Rural	Normal	¡Ý2	14.5	0	NA	NA	1
490	61	12	male	married	yes	yes	High school and above	Rural	Normal	¡Ý2	14	0	NA	NA	0
260	67	3	female	married	no	yes	Primary school	Rural	Normal	¡Ý2	9.5	0	NA	6650	1
310	69	1	male	married	yes	yes	Primary school	Rural	Normal	1	10	0	NA	6650	1
480	77	0	male	married	no	no	Middle school	Rural	Underweight	1	17.5	0	NA	NA	1
230	71	2	male	married	no	yes	Primary school	Rural	Normal	0	14.5	0	NA	16450	1
280	62	8	female	married	no	no	illiterate	Rural	Normal	¡Ý2	5	0	NA	3012190	1
370	72	2	female	single	no	no	Primary school	Rural	Normal	¡Ý2	11	0	NA	NA	0
360	69	16	female	married	no	yes	Primary school	Rural	Overweight	¡Ý2	9.5	0	NA	NA	1
260	72	3	female	married	no	no	illiterate	Rural	Obesity	¡Ý2	7.5	0	1580	NA	1
420	77	0	male	married	yes	no	Primary school	Rural	Normal	0	11.5	0	1580	NA	1
420	79	4	male	married	yes	yes	Primary school	Rural	Normal	0	15.5	0	NA	104790	0
250	60	12	female	married	yes	no	illiterate	Rural	Normal	1	4	0	0	30100	0
410	63	0	male	married	no	no	Primary school	Rural	Overweight	1	14	0	5426	NA	0
170	63	6	female	married	yes	no	illiterate	Rural	Normal	¡Ý2	13.5	0	5426	NA	0
480	60	3	male	married	yes	no	High school and above	Rural	Normal	0	17.5	0	NA	NA	1
350	66	13	male	married	no	no	Primary school	Rural	Normal	¡Ý2	5	0	NA	61200	1
440	64	14	male	married	yes	yes	Primary school	Rural	Normal	1	14	0	NA	168550	0
280	72	1	male	married	no	yes	Primary school	Rural	Normal	¡Ý2	9	0	NA	NA	0
400	73	9	male	married	yes	no	Primary school	Rural	Normal	¡Ý2	11	0	NA	NA	1
470	66	8	male	married	yes	no	Primary school	Rural	Normal	¡Ý2	10.5	0	900	NA	0
70	65	6	male	married	yes	no	Primary school	Rural	Overweight	0	10.5	0	NA	20700	1
310	62	0	male	married	yes	yes	Primary school	Rural	Normal	¡Ý2	17	0	NA	NA	1
320	65	8	male	married	no	yes	Primary school	Rural	Normal	¡Ý2	11.5	0	3860	55700	1
390	63	3	female	married	no	no	illiterate	Rural	Normal	¡Ý2	9	0	3860	55700	1
540	63	4	male	married	yes	yes	Primary school	Rural	Normal	1	8	0	NA	110700	0
230	68	7	female	single	yes	yes	Primary school	Rural	Normal	1	10.5	0	NA	4250	1
390	71	7	male	married	yes	yes	Primary school	Rural	Normal	0	7	0	NA	NA	1
220	63	6	female	married	yes	no	Primary school	Rural	Normal	0	7.5	0	NA	NA	0
500	75	3	male	married	yes	no	Primary school	Rural	Normal	1	8	0	NA	NA	0
160	62	6	male	married	yes	yes	Primary school	Rural	Normal	¡Ý2	11	0	56800	103500	1
460	62	9	female	married	no	no	Primary school	Rural	Overweight	¡Ý2	17.5	0	56800	103500	1
570	60	0	male	married	yes	yes	Primary school	Rural	Normal	1	10	0	NA	NA	1
245	65	5	male	married	yes	no	Primary school	Rural	Normal	1	12	0	NA	16050	1
270	63	14	male	married	yes	yes	illiterate	Rural	Overweight	1	15	0	2040	34500	0
450	66	3	male	married	yes	no	Middle school	Urban	Overweight	¡Ý2	19.5	0	25200	NA	1
600	63	15	male	married	yes	yes	High school and above	Urban	Overweight	¡Ý2	12.5	0	NA	NA	0
400	64	12	female	married	no	no	illiterate	Rural	Overweight	¡Ý2	3	0	1440	150295	0
390	64	13	female	married	yes	yes	illiterate	Rural	Obesity	¡Ý2	3.5	0	NA	-7710	1
180	75	2	male	married	yes	yes	Middle school	Rural	Normal	¡Ý2	12	0	NA	460	0
60	65	17	male	married	yes	yes	Middle school	Rural	Normal	1	10	0	42130	45640	0
440	64	8	male	married	yes	yes	Middle school	Rural	Overweight	¡Ý2	14	0	NA	202450	1
560	66	13	male	married	yes	yes	Middle school	Rural	Obesity	1	13.5	0	NA	35360	1
170	67	18	female	single	no	yes	illiterate	Rural	Overweight	1	8.5	0	NA	13090	1
210	66	6	female	married	no	yes	illiterate	Rural	Overweight	1	12	0	NA	33520	0
270	69	4	male	married	yes	yes	High school and above	Rural	Normal	0	11	0	NA	33520	0
360	61	7	female	married	no	no	Primary school	Rural	Normal	1	12.5	0	1580	128680	0
390	63	6	male	married	yes	yes	High school and above	Rural	Normal	1	12.5	0	1580	128680	0
600	61	18	male	single	no	yes	High school and above	Rural	Normal	¡Ý2	15	0	2232	-303000	0
410	61	6	male	married	yes	yes	High school and above	Rural	Underweight	1	15	0	NA	4400	0
390	73	10	male	married	yes	yes	High school and above	Rural	Overweight	0	12.5	0	20180	NA	0
260	70	0	female	married	no	no	illiterate	Rural	Normal	0	7.5	0	NA	NA	1
380	65	16	male	single	no	yes	illiterate	Rural	Overweight	¡Ý2	8.5	0	NA	5670	0
350	63	0	male	married	no	yes	Primary school	Rural	Obesity	0	14.5	0	29640	NA	0
160	61	13	female	married	no	no	illiterate	Rural	Overweight	¡Ý2	6	0	NA	7300	1
540	60	4	male	married	yes	yes	Middle school	Rural	Overweight	¡Ý2	11	0	NA	7300	1
350	73	9	female	single	no	no	Primary school	Rural	Normal	¡Ý2	8.5	0	NA	1050	0
360	64	10	male	married	no	yes	Primary school	Rural	Overweight	¡Ý2	14	0	NA	32750	0
360	63	13	female	married	no	no	illiterate	Rural	Normal	¡Ý2	13	0	NA	32750	0
520	60	2	male	married	yes	yes	Primary school	Rural	Normal	1	16.5	0	NA	8360	1
390	73	9	male	married	yes	no	Middle school	Rural	Normal	¡Ý2	14.5	0	NA	44150	1
250	72	9	female	married	no	yes	Middle school	Rural	Normal	0	16	0	3360	4400	1
560	68	0	male	single	yes	no	Primary school	Urban	Obesity	¡Ý2	10.5	0	6620	403700	0
270	62	19	male	married	yes	yes	Middle school	Urban	Overweight	¡Ý2	10	0	NA	NA	0
210	69	4	female	married	no	yes	Primary school	Urban	Obesity	¡Ý2	14	0	16680	133619	1
430	60	1	male	married	yes	yes	Middle school	Urban	Normal	0	15.5	0	NA	308540	1
200	62	21	female	married	no	yes	illiterate	Rural	Overweight	¡Ý2	3.5	0	NA	NA	0
450	63	8	male	married	yes	yes	illiterate	Rural	Normal	¡Ý2	13.5	0	504	NA	0
350	60	14	female	married	no	no	illiterate	Rural	Overweight	¡Ý2	10.5	0	504	NA	0
360	71	5	male	married	yes	yes	Middle school	Rural	Normal	¡Ý2	11	0	12200	11500	1
480	60	6	male	married	yes	yes	illiterate	Rural	Normal	1	17	0	NA	NA	0
570	63	6	male	married	yes	yes	Primary school	Rural	Obesity	¡Ý2	12.5	0	2820	NA	0
350	74	3	male	married	yes	yes	Primary school	Rural	Normal	¡Ý2	11.5	0	24500	NA	1
510	64	6	male	married	yes	yes	Primary school	Rural	Obesity	¡Ý2	15	0	52660	53400	0
380	64	0	male	married	yes	no	Middle school	Rural	Normal	¡Ý2	17	0	1140	220200	1
330	78	9	male	married	yes	yes	illiterate	Rural	Normal	¡Ý2	7	0	1792	42712	1
410	70	2	male	married	yes	yes	Middle school	Rural	Underweight	¡Ý2	12.5	0	7540	75050	1
360	73	12	female	married	no	yes	Primary school	Rural	Overweight	¡Ý2	12	0	7540	75050	1
450	75	1	male	married	yes	yes	Middle school	Rural	Normal	1	15	0	4000	3070	0
590	60	7	male	married	yes	yes	Middle school	Rural	Normal	¡Ý2	15.5	0	NA	103350	0
210	68	3	female	married	no	no	illiterate	Urban	Normal	¡Ý2	10.5	0	7430	-25500	0
650	65	4	male	married	no	no	Primary school	Urban	Overweight	¡Ý2	14.5	0	NA	36685	0
230	63	8	male	married	yes	yes	Primary school	Urban	Normal	1	12	0	37680	113650	1
380	63	5	male	married	yes	yes	Middle school	Urban	Normal	1	14.5	0	4540	NA	1
260	65	6	female	married	no	no	Middle school	Urban	Overweight	¡Ý2	13.5	0	NA	222850	0
670	64	5	male	married	yes	yes	Middle school	Urban	Obesity	1	18.5	0	NA	222850	0
270	66	12	female	married	no	no	Middle school	Urban	Overweight	¡Ý2	15.5	0	NA	-9780	0
490	67	3	male	married	yes	no	Primary school	Urban	Normal	¡Ý2	15	0	25840	20710	1
210	68	5	female	married	no	no	Primary school	Urban	Overweight	1	17	0	25840	20710	1
230	65	17	female	married	no	no	Primary school	Urban	Normal	0	7	0	NA	NA	1
400	65	2	male	married	no	yes	Middle school	Urban	Overweight	1	3	0	11000	118730	0
300	62	19	female	single	no	no	Middle school	Urban	Normal	¡Ý2	12.5	0	660	24850	1
300	66	15	female	married	no	no	Primary school	Urban	Normal	¡Ý2	6	0	NA	15380	1
80	72	12	male	married	yes	yes	Primary school	Rural	Normal	¡Ý2	7	0	NA	2780	0
530	62	2	male	married	no	yes	illiterate	Rural	Normal	1	8	0	NA	NA	0
250	63	0	male	married	no	yes	Primary school	Rural	Underweight	¡Ý2	14.5	0	NA	NA	0
200	79	3	male	single	yes	yes	Middle school	Rural	Normal	0	6.5	0	1175	2650	0
430	67	2	male	married	no	no	Primary school	Rural	Normal	0	10	0	NA	18330	1
320	70	15	female	married	no	yes	Primary school	Rural	Normal	1	9.5	0	NA	109750	1
420	61	4	male	single	yes	yes	Primary school	Rural	Normal	¡Ý2	7	0	1840	12920	1
510	64	25	male	married	no	yes	Primary school	Rural	Overweight	1	5.5	0	1420	6900	0
390	67	5	male	married	no	yes	High school and above	Rural	Normal	1	17	0	49476	NA	1
300	64	11	female	married	no	no	illiterate	Rural	Normal	1	7	0	3260	3510	1
150	72	1	female	married	no	no	Primary school	Rural	Normal	1	17.5	0	NA	59292	1
400	74	3	male	married	no	no	Primary school	Rural	Overweight	¡Ý2	13.5	0	NA	59292	1
460	65	3	male	married	no	yes	Primary school	Rural	Normal	1	9.5	0	NA	NA	0
460	72	1	male	married	yes	yes	illiterate	Urban	Overweight	1	10	0	56960	302752	0
430	65	1	male	married	yes	yes	Middle school	Urban	Normal	1	12.5	0	NA	NA	0
560	62	14	male	married	yes	yes	Primary school	Rural	Obesity	¡Ý2	12.5	0	NA	12370	0
250	76	0	male	married	no	no	Primary school	Rural	Normal	0	8	0	NA	NA	0
430	74	3	male	married	yes	yes	Primary school	Rural	Normal	1	8.5	0	NA	NA	1
110	60	9	male	married	yes	yes	Middle school	Rural	Normal	0	11.5	0	NA	NA	1
330	66	1	male	married	yes	yes	Primary school	Rural	Overweight	¡Ý2	7	0	2264	236800	1
490	63	12	male	single	yes	no	Primary school	Rural	Normal	¡Ý2	5.5	0	2420	112000	1
350	68	0	male	married	yes	yes	Primary school	Rural	Normal	1	10	0	3225	152400	1
150	67	3	female	married	no	no	Primary school	Rural	Overweight	1	14.5	0	3225	152400	1
490	64	15	male	single	yes	yes	Primary school	Rural	Overweight	1	12	0	2694.4	61400	0
350	68	12	male	married	no	yes	Primary school	Rural	Normal	¡Ý2	8	0	NA	275000	0
310	66	9	male	married	yes	yes	Primary school	Rural	Normal	¡Ý2	12.5	0	NA	14900	1
350	62	6	male	married	yes	yes	Middle school	Urban	Normal	0	11.5	0	NA	244200	1
240	64	7	male	single	yes	yes	Primary school	Urban	Normal	¡Ý2	13	0	NA	NA	1
550	60	4	male	married	yes	yes	Primary school	Urban	Overweight	1	15	0	NA	NA	1
330	75	10	male	married	yes	yes	Middle school	Urban	Obesity	¡Ý2	12	0	NA	NA	1
300	74	16	female	married	no	yes	Primary school	Urban	Normal	¡Ý2	5.5	0	2380	56800	0
250	62	0	female	single	no	no	High school and above	Urban	Normal	¡Ý2	15	0	NA	508300	1
440	60	6	male	married	yes	no	Middle school	Urban	Underweight	¡Ý2	11.5	0	16980	-29700	0
360	67	3	male	married	yes	no	Primary school	Urban	Normal	0	18	0	NA	NA	0
440	64	17	male	married	yes	no	Primary school	Rural	Normal	¡Ý2	11	0	2750	49900	1
400	69	0	male	married	yes	yes	Middle school	Rural	Normal	0	10	0	1200	167400	0
440	60	10	male	married	yes	no	Primary school	Rural	Normal	¡Ý2	11	0	NA	137300	0
390	62	7	male	married	yes	yes	Primary school	Rural	Normal	1	13.5	0	NA	34300	1
520	60	4	male	married	yes	yes	Primary school	Rural	Normal	¡Ý2	8.5	0	NA	25300	0
520	71	4	male	married	no	no	Primary school	Rural	Normal	¡Ý2	14	0	NA	NA	1
290	65	3	female	married	no	yes	Primary school	Urban	Normal	¡Ý2	12	0	50400	263300	0
240	66	4	male	married	yes	yes	High school and above	Urban	Normal	0	12	0	50400	263300	0
290	73	14	male	married	yes	no	Middle school	Rural	Normal	1	16	0	3470	3350	0
310	61	0	female	married	no	no	Primary school	Rural	Overweight	1	14	0	NA	NA	0
430	61	1	male	married	yes	no	Primary school	Rural	Normal	0	12	0	NA	NA	0
180	72	7	female	single	no	yes	illiterate	Rural	Normal	¡Ý2	5	0	NA	NA	0
350	67	2	male	married	no	yes	Primary school	Rural	Normal	0	11.5	0	NA	8590	1
350	72	1	male	married	yes	no	Primary school	Rural	Normal	¡Ý2	10	0	55800	NA	0
420	66	0	male	married	no	yes	Primary school	Rural	Normal	¡Ý2	11.5	0	NA	NA	1
250	62	17	female	single	no	no	Primary school	Urban	Normal	¡Ý2	4	0	4000	51250	0
440	65	3	male	married	yes	yes	Middle school	Urban	Normal	¡Ý2	14	0	121200	NA	1
340	62	11	female	married	no	no	Middle school	Urban	Normal	¡Ý2	14.5	0	121200	NA	1
420	61	8	female	married	no	yes	Middle school	Urban	Overweight	¡Ý2	17	0	NA	905100	0
230	62	4	male	married	no	yes	Middle school	Urban	Normal	0	12.5	0	NA	905100	0
340	64	4	male	married	yes	yes	High school and above	Urban	Overweight	¡Ý2	15.5	0	NA	89270	1
370	60	4	male	married	yes	yes	High school and above	Urban	Normal	¡Ý2	12	0	NA	142600	0
540	60	1	male	married	yes	yes	High school and above	Urban	Overweight	¡Ý2	13.5	0	NA	NA	1
490	63	3	male	married	yes	yes	High school and above	Urban	Obesity	¡Ý2	8.5	0	NA	NA	1
320	66	2	male	married	yes	yes	Primary school	Urban	Overweight	1	11	0	NA	NA	1
560	68	13	male	married	yes	yes	Middle school	Urban	Normal	¡Ý2	12	0	NA	NA	0
450	67	6	male	married	yes	yes	High school and above	Urban	Normal	0	15	0	NA	NA	0
390	64	4	male	married	yes	yes	Middle school	Rural	Normal	¡Ý2	15.5	0	950	62500	1
180	67	10	female	married	no	no	Primary school	Rural	Normal	¡Ý2	10.5	0	4680	62350	0
410	73	2	male	married	no	yes	Middle school	Rural	Normal	1	11.5	0	4680	62350	0
280	66	3	female	single	no	yes	Middle school	Rural	Normal	1	11.5	0	1020	101600	1
610	60	6	male	married	yes	yes	High school and above	Rural	Overweight	1	14	0	570	NA	1
300	66	3	male	married	yes	yes	Primary school	Rural	Overweight	¡Ý2	12.5	0	NA	NA	1
350	65	10	female	married	no	no	Primary school	Rural	Normal	¡Ý2	11	0	12180	156950	0
470	64	4	male	married	yes	yes	Middle school	Rural	Normal	1	14	0	NA	NA	1
200	65	10	female	married	no	no	Middle school	Rural	Normal	0	16.5	0	NA	84170	1
280	61	17	female	married	no	no	Primary school	Rural	Normal	1	12	0	NA	NA	1
240	62	3	female	married	no	no	Middle school	Rural	Overweight	0	15	0	NA	137760	0
240	61	4	female	married	no	no	Primary school	Rural	Obesity	¡Ý2	10.5	0	NA	156550	0
345	78	5	male	married	yes	no	Primary school	Rural	Normal	¡Ý2	12.5	0	4540	2660	1
300	61	3	male	married	yes	no	Middle school	Rural	Normal	0	9	0	NA	NA	0
380	67	22	male	married	no	yes	Primary school	Rural	Underweight	1	14.5	0	NA	NA	1
250	65	15	female	married	no	no	Primary school	Rural	Obesity	¡Ý2	4.5	0	NA	NA	1
200	71	2	female	single	no	no	Middle school	Urban	Underweight	¡Ý2	17	0	32900	143655	0
460	68	2	male	married	yes	no	Primary school	Urban	Overweight	¡Ý2	15	0	0	233590	1
200	76	0	female	single	no	no	illiterate	Urban	Normal	1	11.5	0	NA	NA	0
30	72	3	female	married	no	no	High school and above	Urban	Normal	¡Ý2	13	0	127320	NA	1
520	80	0	male	married	no	no	High school and above	Urban	Overweight	1	15	0	127320	NA	1
320	65	7	female	married	no	yes	High school and above	Urban	Normal	¡Ý2	16.5	0	NA	NA	1
370	68	3	male	married	no	no	High school and above	Urban	Normal	¡Ý2	12.5	0	63600	386000	0
300	63	3	female	married	no	no	Middle school	Urban	Normal	0	17.5	0	63600	386000	0
230	67	3	female	married	no	no	Middle school	Urban	Normal	1	19	0	75600	-95300	0
330	80	6	male	married	yes	yes	Middle school	Urban	Overweight	¡Ý2	15	0	69600	336500	0
360	67	3	female	married	no	no	Middle school	Urban	Overweight	¡Ý2	13	0	69600	336500	0
350	63	3	male	married	yes	no	Middle school	Urban	Normal	¡Ý2	12	0	NA	NA	0
300	72	4	male	married	yes	yes	Primary school	Rural	Underweight	¡Ý2	12.5	0	NA	73020	0
300	73	5	male	married	yes	no	Primary school	Rural	Normal	¡Ý2	9	0	NA	NA	1
420	60	1	male	married	yes	no	Primary school	Rural	Underweight	¡Ý2	6.5	0	2602	25410	1
390	62	1	male	married	yes	no	High school and above	Rural	Normal	¡Ý2	14	0	NA	109600	1
230	60	17	female	married	no	no	Primary school	Rural	Normal	¡Ý2	13.5	0	NA	NA	1
470	63	0	male	married	no	yes	Primary school	Rural	Normal	1	11.5	0	NA	103000	0
370	76	6	male	married	no	no	High school and above	Urban	Overweight	¡Ý2	15.5	0	88070	117800	0
450	73	6	male	married	yes	yes	Middle school	Urban	Normal	¡Ý2	7	0	1200	169100	1
310	75	4	female	single	no	no	Primary school	Urban	Overweight	0	9	0	NA	116800	0
320	62	8	male	married	yes	no	illiterate	Rural	Normal	0	9	0	3100	93700	0
370	66	12	male	married	yes	yes	Primary school	Rural	Normal	¡Ý2	14.5	0	NA	12800	1
435	66	3	male	married	yes	no	Primary school	Urban	Overweight	0	13	0	NA	NA	1
150	60	6	female	married	yes	no	illiterate	Urban	Normal	1	7	0	3160	111800	0
170	70	5	female	single	no	yes	Primary school	Urban	Normal	¡Ý2	11.5	0	0	302496	1
190	65	0	female	married	no	no	Middle school	Urban	Obesity	1	15.5	0	NA	NA	0
290	63	0	female	married	no	no	Middle school	Urban	Normal	0	14.5	0	61200	NA	0
400	66	0	male	married	yes	yes	Middle school	Urban	Normal	1	17	0	61200	NA	0
220	63	0	female	single	no	no	Middle school	Urban	Normal	1	10.5	0	NA	1140	1
300	67	8	male	married	yes	yes	Middle school	Urban	Overweight	¡Ý2	14.5	0	9500	274200	0
210	66	14	female	married	no	no	Primary school	Urban	Obesity	1	9	0	9500	274200	0
270	61	6	female	married	no	no	Primary school	Urban	Overweight	¡Ý2	13.5	0	NA	NA	0
250	73	5	male	married	yes	no	Middle school	Urban	Normal	1	12	0	5220	NA	0
240	79	14	male	married	yes	yes	Primary school	Rural	Normal	0	10	0	NA	NA	0
350	62	3	male	married	yes	no	Middle school	Rural	Normal	0	10.5	0	NA	13020	1
420	63	6	male	married	yes	yes	Primary school	Rural	Overweight	¡Ý2	6	0	3540	51800	1
225	73	4	male	married	yes	yes	Middle school	Rural	Normal	0	12.5	0	900	164000	1
370	67	1	male	married	yes	yes	High school and above	Rural	Normal	0	16	0	NA	-55880	0
350	69	6	male	married	yes	yes	Primary school	Rural	Normal	0	12	0	1020	52702	0
455	61	2	male	single	yes	yes	illiterate	Rural	Normal	0	11	0	NA	750	0
328	69	3	male	married	yes	no	Primary school	Rural	Normal	1	14.5	0	3990	NA	1
280	61	5	female	married	no	no	Primary school	Rural	Normal	¡Ý2	14	0	3150	108180	1
290	72	14	male	married	yes	no	Primary school	Rural	Underweight	¡Ý2	7.5	0	NA	27800	0
400	64	12	female	single	no	no	illiterate	Urban	Obesity	¡Ý2	8.5	0	3996	301700	0
340	85	10	male	single	no	yes	Middle school	Urban	Normal	1	10	0	22800	NA	1
220	60	10	female	married	no	no	Primary school	Urban	Normal	0	13.5	0	NA	NA	0
500	60	5	male	married	yes	yes	Middle school	Urban	Overweight	1	17	0	NA	NA	0
350	66	7	female	single	no	no	Primary school	Urban	Overweight	0	13.5	0	NA	3e+05	0
210	76	5	female	single	no	yes	illiterate	Urban	Obesity	1	8.5	0	5148	NA	0
300	60	10	female	married	no	no	Middle school	Urban	Normal	0	11	0	NA	365710	0
480	61	0	male	married	yes	yes	High school and above	Urban	Normal	0	10.5	0	37360	NA	1
150	69	0	male	married	yes	yes	Primary school	Urban	Normal	1	15	0	NA	342260	0
110	72	12	female	married	no	no	Middle school	Urban	Obesity	¡Ý2	13	0	NA	792500	1
280	73	4	female	single	no	no	illiterate	Urban	Overweight	¡Ý2	11	0	9920	32900	0
220	62	3	female	married	no	no	Primary school	Urban	Obesity	¡Ý2	13	0	NA	NA	0
430	63	3	male	married	yes	yes	High school and above	Urban	Normal	¡Ý2	10.5	0	115800	630200	1
280	70	0	female	married	no	no	Primary school	Urban	Obesity	¡Ý2	14.5	0	NA	NA	1
380	70	3	male	married	no	yes	Primary school	Urban	Normal	1	13	0	NA	NA	1
320	62	6	female	married	no	no	Middle school	Urban	Obesity	¡Ý2	17.5	0	NA	NA	0
380	60	3	female	married	no	yes	Middle school	Urban	Overweight	¡Ý2	13	0	NA	NA	0
350	73	0	female	married	no	no	High school and above	Urban	Normal	1	16	0	174000	NA	1
220	73	3	female	married	no	no	Middle school	Urban	Overweight	1	12.5	0	76800	NA	1
220	60	2	female	single	yes	yes	Middle school	Urban	Overweight	¡Ý2	17.5	0	29300	562410	1
500	66	4	male	married	no	no	High school and above	Urban	Normal	0	16.5	0	90000	NA	0
310	65	3	female	married	no	no	Middle school	Urban	Normal	¡Ý2	16	0	90000	NA	0
210	86	4	female	single	no	no	Middle school	Urban	Normal	¡Ý2	13.5	0	0	1100	0
420	69	0	female	married	no	no	Primary school	Urban	Normal	1	10.5	0	0	19000	1
360	63	6	male	married	yes	yes	Primary school	Urban	Normal	0	17	0	56400	2003	0
310	81	9	female	married	no	yes	High school and above	Urban	Normal	¡Ý2	17.5	0	NA	NA	1
300	63	2	female	married	no	no	Middle school	Urban	Overweight	0	15	0	80000	NA	1
180	67	3	male	married	yes	yes	Primary school	Urban	Normal	¡Ý2	7.5	0	80000	NA	1
310	79	3	female	single	no	no	High school and above	Urban	Overweight	¡Ý2	13.5	0	NA	NA	1
310	62	9	female	married	no	no	Primary school	Urban	Normal	1	11	0	34650	734400	1
370	70	24	female	single	no	no	High school and above	Urban	Normal	¡Ý2	14	0	60000	2605000	0
220	60	17	female	married	no	no	High school and above	Urban	Overweight	¡Ý2	16	0	0	NA	0
220	86	6	male	single	no	no	High school and above	Urban	Overweight	¡Ý2	11	0	72000	NA	0
610	65	5	male	married	no	no	Middle school	Urban	Obesity	¡Ý2	15	0	54000	84600	0
280	65	21	female	married	no	no	Middle school	Urban	Normal	1	16.5	0	54000	84600	0
140	77	7	female	married	no	no	Primary school	Urban	Normal	¡Ý2	11.5	0	NA	NA	0
560	63	0	male	single	yes	yes	Middle school	Urban	Normal	0	12.5	0	48000	1046000	0
280	74	8	male	married	yes	yes	Middle school	Urban	Normal	¡Ý2	17	0	NA	1123600	1
330	66	1	male	married	no	yes	High school and above	Rural	Normal	¡Ý2	12	0	NA	NA	1
320	60	3	male	married	no	yes	Primary school	Rural	Normal	0	12	0	0	NA	0
400	61	0	male	married	yes	yes	Middle school	Rural	Overweight	0	14	0	2490	31130	0
310	61	5	female	married	no	no	Primary school	Rural	Normal	0	9.5	0	NA	NA	1
460	61	4	male	married	yes	yes	High school and above	Rural	Overweight	0	14.5	0	NA	NA	1
420	62	0	female	married	no	no	Middle school	Rural	Overweight	1	15	0	NA	NA	1
320	60	10	female	married	no	no	Primary school	Rural	Normal	0	8.5	0	NA	878400	1
340	64	6	male	married	yes	yes	Primary school	Rural	Normal	0	10.5	0	NA	108550	1
400	62	7	female	married	no	no	Primary school	Rural	Overweight	¡Ý2	8	0	NA	108550	1
500	61	0	male	married	yes	yes	Middle school	Rural	Overweight	¡Ý2	13	0	NA	195650	1
510	66	4	male	married	yes	yes	Primary school	Rural	Normal	0	12.5	0	NA	NA	1
400	70	3	male	married	yes	yes	Primary school	Rural	Normal	¡Ý2	10.5	0	NA	13750	1
250	66	18	female	married	no	no	Primary school	Rural	Overweight	¡Ý2	12.5	0	NA	13750	1
400	61	1	female	single	no	yes	Primary school	Rural	Overweight	1	11.5	0	NA	101950	0
290	60	9	male	married	yes	yes	Middle school	Rural	Normal	0	10.5	0	340	-56190	1
250	61	8	female	married	no	no	illiterate	Rural	Normal	¡Ý2	8	0	NA	NA	1
480	61	2	male	married	yes	yes	Middle school	Rural	Overweight	0	14.5	0	NA	51130	0
350	63	1	female	married	no	no	Primary school	Rural	Overweight	¡Ý2	11	0	5220	-460800	1
260	70	0	male	married	no	yes	High school and above	Rural	Normal	0	14.5	0	5220	-460800	1
190	69	4	female	married	no	no	High school and above	Rural	Underweight	¡Ý2	14.5	0	72454	17050	0
500	66	6	male	married	no	yes	Middle school	Rural	Normal	1	5.5	0	72454	17050	0
260	70	12	male	single	yes	yes	Primary school	Rural	Normal	¡Ý2	13.5	0	15730	61870	0
370	65	7	female	married	no	yes	illiterate	Rural	Overweight	1	10.5	0	NA	86820	1
270	63	2	male	married	yes	yes	Primary school	Rural	Normal	0	10.5	0	NA	10420	1
600	63	2	male	married	yes	yes	High school and above	Rural	Overweight	¡Ý2	17.5	0	61245	-51600	0
460	79	0	male	single	yes	yes	Primary school	Rural	Normal	0	10.5	0	2400	5840	0
340	72	4	male	married	yes	no	Middle school	Rural	Overweight	0	12.5	0	10720	NA	0
30	67	21	female	married	no	no	Middle school	Urban	Normal	¡Ý2	14.5	0	37200	165050	1
220	62	4	male	married	yes	no	Middle school	Urban	Overweight	1	15	0	NA	NA	0
310	76	11	male	single	no	no	Primary school	Urban	Normal	¡Ý2	11.5	0	NA	564800	1
290	61	6	male	married	yes	yes	High school and above	Urban	Overweight	0	18.5	0	45560	322050	1
330	61	18	female	married	no	no	Primary school	Urban	Obesity	1	10.5	0	45560	322050	1
310	62	5	male	married	yes	yes	Primary school	Urban	Obesity	¡Ý2	15	0	17400	208010	0
480	67	1	male	married	yes	yes	High school and above	Urban	Overweight	1	15	0	71688	559800	0
490	61	8	male	married	yes	yes	illiterate	Rural	Overweight	¡Ý2	8.5	0	6280	NA	1
310	61	26	female	married	no	no	Middle school	Rural	Normal	1	14.5	0	NA	104300	0
490	65	6	male	single	yes	no	Primary school	Rural	Normal	1	10.5	0	2000	6030	1
640	66	0	male	married	yes	no	Primary school	Rural	Overweight	1	11.5	0	NA	102100	1
360	68	9	female	married	yes	no	Primary school	Rural	Overweight	¡Ý2	16	0	72720	79650	0
410	72	1	male	married	no	yes	High school and above	Rural	Overweight	1	12.5	0	72720	79650	0
240	74	4	male	married	no	yes	Middle school	Rural	Normal	1	15.5	0	NA	5162	1
340	77	12	male	married	yes	yes	illiterate	Rural	Normal	0	8.5	0	NA	6300	1
170	60	5	male	married	yes	yes	Primary school	Rural	Normal	1	8.5	0	NA	114600	1
480	73	3	male	married	yes	yes	Middle school	Rural	Normal	¡Ý2	18	0	NA	5510	0
400	65	1	male	married	yes	yes	Middle school	Rural	Normal	0	15	0	NA	109900	1
390	65	14	female	married	no	no	illiterate	Rural	Overweight	1	11	0	8040	-177050	1
280	62	4	female	married	no	no	illiterate	Rural	Normal	1	11	0	NA	26555	1
250	61	5	male	married	yes	yes	Middle school	Rural	Normal	1	17	0	NA	134700	0
340	62	9	female	married	no	yes	illiterate	Rural	Overweight	0	8	0	NA	NA	0
500	62	4	female	married	no	no	Primary school	Rural	Overweight	¡Ý2	15.5	0	54472	162690	0
330	68	6	male	married	no	yes	High school and above	Rural	Overweight	¡Ý2	10	0	34884	186560	0
170	72	6	female	married	no	no	illiterate	Rural	Normal	¡Ý2	14.5	0	NA	14740	0
180	76	0	male	married	yes	yes	Primary school	Rural	Normal	0	12	0	NA	14740	0
590	61	2	male	married	yes	no	Primary school	Rural	Obesity	0	12	0	1615	-128724	1
600	63	0	male	married	yes	yes	Middle school	Rural	Normal	0	15.5	0	NA	64900	0
280	67	3	male	married	yes	no	Middle school	Rural	Normal	1	14.5	0	NA	9850	0
280	67	16	female	married	no	yes	Primary school	Rural	Normal	¡Ý2	12	0	NA	9850	0
300	67	3	male	married	yes	no	illiterate	Rural	Normal	1	5.5	0	NA	NA	1
560	69	0	male	married	yes	yes	High school and above	Rural	Normal	1	12.5	0	49920	90415	1
440	61	0	male	married	yes	yes	illiterate	Rural	Normal	0	8	0	NA	82860	0
250	66	2	female	married	no	yes	Middle school	Rural	Overweight	¡Ý2	9	0	2100	11633	0
280	64	8	female	single	no	no	illiterate	Rural	Normal	1	7.5	0	49930	46628	1
320	62	0	male	married	yes	yes	Primary school	Rural	Normal	0	11.5	0	1870	54850	1
400	61	18	female	married	no	no	illiterate	Rural	Overweight	¡Ý2	13.5	0	1870	54850	1
350	66	7	female	married	no	no	Primary school	Rural	Normal	¡Ý2	10.5	0	1800	NA	0
270	60	10	female	married	no	no	illiterate	Rural	Obesity	¡Ý2	12	0	NA	NA	0
190	66	2	female	married	no	no	illiterate	Rural	Normal	¡Ý2	12	0	NA	8480	0
520	64	1	male	married	yes	yes	illiterate	Rural	Overweight	1	7	0	NA	8480	0
250	74	17	male	married	yes	yes	illiterate	Rural	Normal	1	5	0	NA	NA	0
150	69	3	female	single	yes	no	Primary school	Rural	Normal	¡Ý2	13	0	1020	5900	0
410	72	4	male	married	no	no	Primary school	Rural	Normal	¡Ý2	11	0	13540	2310	1
220	69	6	male	married	yes	no	Primary school	Rural	Normal	¡Ý2	8.5	0	NA	76000	0
450	61	11	male	married	no	yes	Primary school	Rural	Overweight	0	14.5	0	NA	156570	1
290	72	17	female	single	no	no	High school and above	Rural	Normal	¡Ý2	14	0	1020	5910	0
460	67	6	male	single	yes	no	High school and above	Rural	Overweight	0	12	0	NA	NA	1
390	61	5	male	married	yes	yes	Primary school	Rural	Overweight	¡Ý2	13	0	NA	87800	1
330	69	7	male	married	yes	yes	Primary school	Rural	Overweight	¡Ý2	10.5	0	NA	1200	1
470	66	5	male	married	yes	yes	Primary school	Rural	Normal	0	10.5	0	2760	86020	1
400	61	0	male	married	yes	yes	Primary school	Rural	Normal	1	16.5	0	2665	188990	0
430	64	7	male	married	yes	yes	illiterate	Rural	Normal	1	8	0	15160	5530	0
600	64	0	male	married	yes	yes	Primary school	Rural	Overweight	¡Ý2	15.5	0	2040	NA	0
170	60	26	female	married	no	no	illiterate	Urban	Normal	¡Ý2	10.5	0	50	21310	0
440	70	0	male	married	yes	yes	Primary school	Urban	Normal	¡Ý2	11	0	5440	17650	1
350	63	15	male	married	yes	yes	Middle school	Urban	Normal	¡Ý2	15	0	2290	20070	1
240	72	2	male	married	yes	yes	Primary school	Urban	Normal	¡Ý2	13.5	0	NA	NA	1
270	62	8	female	married	no	no	Primary school	Urban	Overweight	¡Ý2	13	0	NA	122810	1
300	60	9	female	married	no	no	High school and above	Urban	Normal	¡Ý2	15	0	540	92510	1
360	68	16	male	married	yes	yes	Primary school	Urban	Normal	1	15	0	6940	13830	0
220	60	2	male	married	yes	yes	Primary school	Urban	Overweight	0	14	0	-10200	20250	1
470	72	0	male	married	yes	no	Middle school	Urban	Overweight	¡Ý2	12.5	0	108000	469650	0
450	72	5	male	married	yes	yes	High school and above	Urban	Overweight	¡Ý2	15.5	0	97040	243000	0
530	62	0	male	married	yes	yes	High school and above	Urban	Normal	1	17	0	NA	NA	1
300	66	2	female	married	no	no	Primary school	Urban	Overweight	1	7.5	0	57600	NA	1
350	60	9	female	married	no	no	Middle school	Urban	Obesity	¡Ý2	15	0	NA	408200	1
300	61	10	female	married	no	no	Primary school	Urban	Overweight	¡Ý2	14.5	0	51600	302750	1
260	66	3	male	single	yes	no	High school and above	Rural	Normal	0	14.5	0	1200	NA	1
390	69	4	male	married	yes	yes	Primary school	Rural	Overweight	0	8.5	0	2040	150150	0
450	66	7	male	married	yes	yes	High school and above	Rural	Overweight	1	12	0	30180	109580	1
320	60	5	female	married	no	no	Primary school	Rural	Overweight	1	11	0	NA	169690	1
380	69	0	male	married	yes	yes	Middle school	Rural	Normal	1	10	0	42000	5630	0
500	65	6	female	married	no	no	Middle school	Rural	Normal	¡Ý2	14	0	NA	301180	0
500	66	9	male	married	yes	yes	Middle school	Rural	Obesity	¡Ý2	13.5	0	NA	301180	0
270	61	6	male	married	yes	yes	Primary school	Rural	Normal	¡Ý2	14.5	0	NA	197700	0
230	67	0	male	married	yes	yes	Primary school	Rural	Normal	¡Ý2	12.5	0	7340	8200	1
410	65	4	male	married	yes	yes	Primary school	Rural	Normal	1	12	0	19020	29800	1
240	65	4	female	married	no	no	Primary school	Rural	Overweight	1	12	0	19020	29800	1
320	63	7	female	married	no	no	High school and above	Rural	Normal	¡Ý2	17	0	NA	NA	0
350	63	13	male	single	no	no	Primary school	Rural	Normal	0	13	0	960	10740	0
360	74	8	male	married	yes	yes	Primary school	Rural	Normal	0	8	0	NA	NA	1
330	70	2	male	married	yes	yes	Primary school	Rural	Normal	¡Ý2	15	0	1980	18700	0
410	73	3	male	married	yes	no	Primary school	Urban	Normal	0	10.5	0	NA	60350	1
500	62	0	male	married	yes	yes	Middle school	Urban	Normal	1	10.5	0	NA	NA	0
270	61	10	female	married	no	no	illiterate	Urban	Overweight	¡Ý2	14	0	NA	95450	1
460	64	7	male	married	yes	no	Primary school	Urban	Underweight	¡Ý2	12	0	NA	95450	1
890	63	0	male	married	yes	yes	Primary school	Urban	Normal	0	17	0	104920	231790	0
260	63	0	female	married	no	no	Primary school	Urban	Normal	1	9.5	0	104920	231790	0
290	63	5	female	married	no	no	Primary school	Urban	Overweight	¡Ý2	14.5	0	6240	207650	0
360	66	4	female	single	no	no	Primary school	Urban	Overweight	0	15.5	0	NA	202650	1
320	66	3	female	married	yes	no	illiterate	Urban	Overweight	¡Ý2	10	0	NA	102500	1
370	62	5	male	married	yes	yes	Middle school	Urban	Overweight	¡Ý2	12.5	0	NA	148500	1
140	74	3	female	married	no	no	Primary school	Urban	Obesity	¡Ý2	14.5	0	71820	NA	1
560	78	3	male	married	yes	yes	High school and above	Urban	Overweight	1	12.5	0	71820	NA	1
460	74	2	male	married	yes	yes	Primary school	Urban	Normal	1	10.5	0	NA	NA	1
320	62	3	female	married	no	no	Primary school	Urban	Overweight	0	9.5	0	NA	413315	0
420	61	1	female	married	no	no	Primary school	Urban	Overweight	¡Ý2	15.5	0	NA	494650	1
360	72	9	male	married	yes	yes	Primary school	Urban	Overweight	¡Ý2	12.5	0	NA	314850	0
210	61	2	male	married	yes	no	Primary school	Urban	Normal	0	13.5	0	NA	205010.2	1
330	62	7	female	married	no	no	Primary school	Urban	Normal	0	16	0	17395	532550	0
350	68	6	male	married	yes	yes	Primary school	Urban	Normal	¡Ý2	13.5	0	27300	276000	1
290	64	4	male	married	no	no	Primary school	Urban	Overweight	¡Ý2	16	0	2800	NA	1
240	64	3	male	married	yes	yes	Middle school	Urban	Normal	0	15	0	1740	NA	1
530	64	5	male	single	yes	yes	Primary school	Urban	Overweight	1	13	0	NA	-294530	0
420	63	6	male	married	yes	yes	Middle school	Urban	Overweight	1	13	0	NA	NA	0
320	68	0	female	married	no	no	illiterate	Urban	Normal	1	5	0	NA	NA	0
610	67	7	male	married	yes	yes	Primary school	Rural	Normal	¡Ý2	9	0	NA	251000	1
360	60	8	male	married	yes	yes	Middle school	Rural	Overweight	¡Ý2	15	0	2900	53250	1
280	61	3	female	married	yes	no	illiterate	Rural	Normal	¡Ý2	4.5	0	2900	53250	1
450	66	4	male	married	yes	yes	Primary school	Rural	Overweight	¡Ý2	15	0	3860	40495	0
390	65	4	male	married	yes	yes	Middle school	Rural	Normal	1	18	0	3165	15870	0
230	65	0	male	married	yes	yes	Middle school	Rural	Underweight	0	13	0	1680	109630	0
150	75	15	female	married	yes	yes	Primary school	Rural	Normal	¡Ý2	13	0	1700	NA	0
890	61	0	male	married	no	yes	Primary school	Rural	Normal	¡Ý2	16	0	1900	79450	0
510	68	5	male	married	yes	yes	High school and above	Rural	Overweight	0	11	0	NA	323980	0
430	60	3	male	married	yes	yes	Middle school	Rural	Normal	1	16	0	NA	333410	0
290	68	0	male	married	yes	yes	High school and above	Urban	Normal	0	11.5	0	73200	615100	1
250	67	4	female	married	no	no	Middle school	Urban	Normal	¡Ý2	16.5	0	73200	615100	1
330	70	7	female	married	no	no	Primary school	Urban	Normal	¡Ý2	15	0	3540	45060	1
430	63	17	female	married	no	yes	illiterate	Rural	Overweight	1	9	0	720	2330	1
310	70	0	male	married	yes	yes	Primary school	Rural	Normal	0	11	0	720	2330	1
290	74	12	male	married	yes	yes	Primary school	Rural	Normal	¡Ý2	14.5	0	NA	NA	1
270	72	11	female	married	no	no	Primary school	Rural	Normal	1	8.5	0	NA	NA	1
420	64	1	female	married	no	no	High school and above	Rural	Normal	1	11.5	0	NA	NA	0
280	62	6	male	single	yes	yes	Middle school	Rural	Normal	¡Ý2	11	0	1920	2450	1
370	72	1	male	married	yes	yes	Middle school	Rural	Normal	0	14.5	0	1640	17200	1
240	72	0	female	married	no	no	Primary school	Rural	Overweight	1	12	0	1640	17200	1
220	60	3	male	married	yes	yes	Middle school	Rural	Normal	1	9	0	600	53100	0
240	67	11	male	single	yes	yes	Middle school	Rural	Overweight	¡Ý2	14	0	800	17250	0
360	74	18	male	single	yes	yes	Middle school	Rural	Overweight	¡Ý2	13	0	NA	200450	1
400	61	2	male	married	yes	yes	Middle school	Rural	Obesity	¡Ý2	14	0	4840	98400	1
500	60	2	male	married	yes	yes	Middle school	Rural	Normal	0	12	0	NA	28175	1
260	60	7	female	single	no	yes	illiterate	Rural	Normal	¡Ý2	9	0	NA	5503	0
100	62	5	male	married	yes	no	Middle school	Rural	Normal	¡Ý2	12	0	1440	NA	1
490	61	5	male	married	yes	yes	illiterate	Rural	Normal	¡Ý2	14.5	0	NA	17090	1
240	64	2	female	single	no	no	Primary school	Rural	Normal	0	10.5	0	8720	6660	1
350	60	12	female	married	no	no	Primary school	Rural	Overweight	1	11	0	NA	82700	1
340	70	4	female	married	no	no	illiterate	Rural	Normal	1	7.5	0	NA	NA	0
250	64	5	female	married	no	no	illiterate	Rural	Normal	¡Ý2	8	0	NA	NA	1
430	64	5	male	married	yes	yes	Middle school	Rural	Normal	¡Ý2	11.5	0	4012	111610	1
460	66	1	male	married	yes	yes	Middle school	Urban	Normal	¡Ý2	14	0	NA	266500	1
340	70	0	female	single	no	no	Middle school	Urban	Overweight	¡Ý2	13.5	0	936	241150	0
450	63	2	female	married	no	no	Primary school	Urban	Normal	¡Ý2	10.5	0	NA	260550	1
550	68	8	male	married	yes	yes	Middle school	Urban	Overweight	1	17	0	NA	260550	1
280	67	4	female	single	no	no	Primary school	Urban	Normal	¡Ý2	16	0	3000	172100	0
490	76	5	male	married	no	no	High school and above	Urban	Normal	¡Ý2	16.5	0	56400	230150	0
250	76	5	female	married	no	yes	High school and above	Urban	Overweight	¡Ý2	11.5	0	56400	230150	0
290	64	6	female	married	no	no	Middle school	Urban	Normal	¡Ý2	19.5	0	NA	614901	0
520	63	2	male	married	yes	no	Middle school	Urban	Normal	0	16	0	NA	614901	0
230	77	0	female	single	no	no	Primary school	Urban	Overweight	¡Ý2	8	0	NA	3200	1
320	69	0	male	married	yes	yes	High school and above	Urban	Overweight	¡Ý2	17	0	0	NA	0
360	66	0	male	married	no	yes	Middle school	Urban	Overweight	0	17	0	NA	207950	1
200	60	8	female	married	no	no	Middle school	Urban	Normal	0	13	0	NA	861100	1
330	60	8	female	married	no	no	High school and above	Urban	Normal	1	14.5	0	NA	NA	1
390	60	1	male	married	no	no	Middle school	Urban	Overweight	¡Ý2	15	0	NA	NA	1
560	66	10	male	married	yes	yes	Middle school	Urban	Overweight	¡Ý2	17.5	0	25720	492540	0
430	73	6	male	married	yes	yes	Middle school	Urban	Normal	¡Ý2	16	0	NA	86958	0
160	72	2	female	married	no	no	Middle school	Urban	Overweight	¡Ý2	15.5	0	NA	86958	0
410	66	5	male	married	no	yes	Primary school	Urban	Normal	¡Ý2	13.5	0	NA	NA	0
195	65	11	female	married	no	no	Primary school	Urban	Normal	¡Ý2	17.5	0	NA	NA	0
380	64	0	male	married	no	yes	Middle school	Urban	Normal	1	13	0	NA	82910	0
295	65	2	male	married	yes	no	Primary school	Urban	Normal	1	13	0	NA	NA	0
440	67	4	male	married	no	yes	Primary school	Urban	Normal	¡Ý2	15.5	0	NA	NA	0
350	73	0	male	married	yes	yes	Primary school	Urban	Normal	1	14	0	31770	NA	1
170	68	3	female	married	no	yes	Primary school	Urban	Normal	¡Ý2	12	0	31770	NA	1
440	61	0	male	married	yes	no	Middle school	Urban	Overweight	¡Ý2	14	0	30000	NA	0
280	60	15	female	married	no	no	Primary school	Urban	Normal	¡Ý2	13.5	0	30000	NA	0
370	72	4	male	married	no	yes	Middle school	Urban	Normal	¡Ý2	13	0	NA	NA	1
400	71	5	female	married	no	no	Primary school	Urban	Normal	¡Ý2	15.5	0	NA	NA	1
210	65	3	female	married	no	no	Primary school	Urban	Overweight	1	13	0	NA	NA	0
350	67	6	male	married	yes	yes	Middle school	Urban	Overweight	1	8.5	0	NA	NA	0
540	62	5	male	married	yes	no	Middle school	Urban	Normal	¡Ý2	15.5	0	NA	NA	1
420	60	1	male	married	yes	no	Middle school	Urban	Obesity	1	17	0	NA	NA	0
270	62	3	female	married	no	no	Primary school	Urban	Normal	1	15.5	0	NA	NA	0
270	66	20	female	married	no	yes	Middle school	Urban	Overweight	1	12.5	0	5740	146600	1
550	68	6	male	married	yes	yes	Middle school	Urban	Normal	¡Ý2	16	0	5740	146600	1
260	68	10	female	married	no	no	Primary school	Urban	Overweight	1	11.5	0	NA	NA	0
340	68	1	male	married	no	yes	Primary school	Urban	Normal	0	13.5	0	2300	242700	1
300	81	1	male	single	yes	yes	High school and above	Urban	Normal	0	8.5	0	NA	66800	0
420	63	1	male	married	yes	no	Primary school	Urban	Normal	1	9.5	0	NA	35250	0
530	66	13	male	married	no	yes	Primary school	Urban	Normal	1	10	0	NA	NA	1
315	61	6	male	married	yes	yes	Primary school	Rural	Overweight	¡Ý2	13.5	0	4096	903060	1
400	64	4	male	married	yes	yes	Primary school	Rural	Normal	¡Ý2	12.5	0	NA	124650	0
445	67	6	male	married	yes	yes	Primary school	Rural	Normal	¡Ý2	12	0	NA	124600	0
550	67	1	male	single	yes	yes	Middle school	Rural	Overweight	¡Ý2	18	0	1520	31030	1
225	86	0	male	single	yes	yes	Primary school	Rural	Normal	¡Ý2	8.5	0	NA	3762	0
600	64	0	male	married	yes	yes	Primary school	Rural	Obesity	1	11	0	2256	62000	1
440	66	4	male	married	yes	yes	Primary school	Rural	Overweight	¡Ý2	15	0	NA	NA	0
425	61	6	male	married	yes	yes	Middle school	Urban	Overweight	¡Ý2	15.5	0	NA	NA	0
370	60	2	male	married	yes	yes	Middle school	Urban	Overweight	1	18	0	2700	5645	0
245	71	10	male	single	yes	yes	Middle school	Urban	Normal	¡Ý2	2	0	NA	426700	0
380	75	5	male	married	no	yes	High school and above	Urban	Normal	0	17	0	NA	NA	1
250	70	0	female	married	no	no	Primary school	Urban	Normal	0	16	0	NA	NA	1
400	72	0	male	married	no	yes	Middle school	Urban	Normal	0	14	0	NA	NA	1
350	62	3	male	married	yes	yes	High school and above	Urban	Overweight	0	11.5	0	NA	426850	0
450	75	6	male	married	no	no	High school and above	Urban	Underweight	¡Ý2	10	0	NA	NA	0
405	61	0	male	married	yes	yes	High school and above	Rural	Overweight	1	15	0	2250	NA	1
630	61	5	male	married	yes	yes	High school and above	Rural	Normal	1	16.5	0	22040	NA	1
160	63	4	female	married	no	no	illiterate	Rural	Overweight	0	7.5	0	NA	NA	1
450	60	6	male	married	yes	yes	Middle school	Rural	Normal	1	15	0	1440	25740	1
450	65	3	male	married	yes	yes	Primary school	Rural	Overweight	0	15	0	NA	NA	0
300	65	3	male	married	yes	yes	Middle school	Urban	Overweight	1	15	0	NA	254200	1
300	63	6	male	married	yes	yes	Middle school	Urban	Overweight	0	16	0	NA	152700	0
460	66	18	male	married	yes	yes	Primary school	Urban	Overweight	¡Ý2	14	0	4052	22242.5	1
330	71	1	male	single	yes	no	Primary school	Rural	Normal	1	13	0	1920	NA	0
340	61	7	male	married	yes	yes	Primary school	Rural	Normal	¡Ý2	15.5	0	33636	113400	1
430	64	9	male	married	yes	no	Middle school	Rural	Normal	1	12	0	NA	10650	0
340	61	3	male	married	yes	no	Primary school	Rural	Normal	¡Ý2	8.5	0	6940	NA	1
300	60	10	female	married	no	no	Primary school	Rural	Overweight	0	10.5	0	0	NA	0
150	60	3	female	married	no	no	illiterate	Urban	Normal	0	11.5	0	NA	98363	0
350	62	2	male	married	yes	yes	Middle school	Urban	Overweight	0	15	0	NA	157700	1
450	71	23	male	married	yes	no	Primary school	Urban	Overweight	¡Ý2	15.5	0	3900	NA	1
260	71	5	female	married	no	no	Primary school	Urban	Overweight	1	10	0	3900	NA	1
370	61	6	male	married	yes	yes	Middle school	Urban	Normal	1	15.5	0	NA	NA	0
370	66	3	male	married	yes	yes	High school and above	Urban	Overweight	¡Ý2	11.5	0	NA	NA	0
170	67	0	male	married	yes	yes	Primary school	Urban	Overweight	¡Ý2	15.5	0	NA	55600	1
240	66	8	female	married	no	no	Primary school	Urban	Overweight	1	10.5	0	NA	55600	1
420	62	3	male	married	yes	yes	Middle school	Urban	Overweight	¡Ý2	13.5	0	NA	30350	0
230	72	0	male	married	yes	yes	Middle school	Urban	Overweight	¡Ý2	11.5	0	NA	80250	1
340	66	8	female	married	no	yes	High school and above	Urban	Overweight	¡Ý2	14.5	0	334000	256000	0
410	66	5	male	married	yes	yes	High school and above	Urban	Normal	¡Ý2	15	0	334000	256000	0
500	61	3	male	married	yes	yes	Middle school	Urban	Normal	¡Ý2	18	0	NA	1879060	1
190	61	1	female	married	no	no	High school and above	Urban	Normal	1	17	0	NA	1879060	1
330	62	10	female	single	no	yes	Primary school	Urban	Overweight	1	9	0	NA	284170	0
400	67	13	female	married	no	no	High school and above	Urban	Overweight	¡Ý2	12	0	3000	114450	1
470	65	0	male	married	no	yes	Middle school	Urban	Normal	1	15	0	NA	1666700	0
340	63	3	female	married	no	no	Middle school	Urban	Normal	¡Ý2	19	0	NA	1666700	0
370	66	5	male	married	no	yes	Primary school	Urban	Overweight	¡Ý2	15	0	NA	NA	0
400	72	10	male	married	yes	yes	Middle school	Urban	Normal	¡Ý2	16	0	63600	964625	0
560	64	9	male	married	yes	yes	Primary school	Urban	Normal	¡Ý2	14	0	NA	611300	0
340	72	13	male	married	yes	yes	High school and above	Urban	Normal	¡Ý2	11.5	0	NA	NA	0
400	70	3	female	married	no	no	Primary school	Urban	Overweight	¡Ý2	14.5	0	NA	NA	0
300	67	1	male	married	yes	yes	Middle school	Rural	Overweight	1	9.5	0	30696	174050	1
190	64	6	female	married	no	yes	Primary school	Rural	Normal	¡Ý2	13.5	0	3640	24650	0
360	60	7	male	married	yes	no	Middle school	Rural	Normal	¡Ý2	16	0	780	29850	1
350	60	0	male	married	yes	yes	Middle school	Rural	Normal	¡Ý2	13.5	0	NA	31700	1
320	70	1	female	married	no	no	Primary school	Rural	Overweight	¡Ý2	10	0	NA	NA	0
400	63	7	female	single	no	no	Primary school	Urban	Normal	¡Ý2	7.5	0	NA	NA	1
360	64	11	female	married	no	no	Primary school	Urban	Overweight	¡Ý2	14.5	0	NA	NA	0
380	63	7	male	married	yes	yes	Middle school	Urban	Overweight	¡Ý2	18.5	0	NA	NA	0
320	60	13	male	single	yes	yes	High school and above	Urban	Normal	¡Ý2	14	0	0	51800	1
150	73	9	female	single	no	no	Middle school	Urban	Normal	¡Ý2	15.5	0	7220	233600	0
320	66	9	male	married	yes	yes	Primary school	Urban	Overweight	1	5.5	0	NA	304850	1
250	64	4	male	married	yes	yes	Middle school	Urban	Overweight	1	14.5	0	NA	NA	1
320	63	1	female	married	no	no	Middle school	Urban	Overweight	1	7.5	0	NA	NA	1
240	63	19	female	married	no	no	Middle school	Rural	Normal	1	14.5	0	NA	NA	1
310	67	3	female	married	no	no	Primary school	Rural	Overweight	1	15	0	NA	NA	1
440	67	2	male	married	yes	yes	Primary school	Rural	Normal	¡Ý2	12.5	0	NA	NA	1
170	73	1	male	married	yes	yes	Primary school	Rural	Normal	0	15	0	NA	NA	0
320	60	6	female	married	no	no	Primary school	Rural	Overweight	¡Ý2	12	0	NA	NA	1
360	75	1	male	married	yes	no	Primary school	Rural	Normal	1	14	0	0	25700	0
610	68	0	male	married	yes	yes	High school and above	Rural	Normal	¡Ý2	9.5	0	NA	27150	1
440	69	2	male	married	yes	yes	Middle school	Rural	Normal	¡Ý2	14.5	0	3140	NA	0
210	75	0	female	married	no	no	illiterate	Rural	Obesity	1	3	0	2580	990	0
250	64	6	female	married	no	no	High school and above	Rural	Normal	¡Ý2	9	0	NA	1140	0
380	69	1	male	married	no	yes	Primary school	Rural	Overweight	0	9	0	NA	1140	0
380	64	3	male	married	no	yes	Primary school	Rural	Normal	0	7.5	0	NA	NA	0
270	63	9	male	married	yes	yes	Primary school	Rural	Normal	0	14.5	0	NA	NA	1
300	62	3	male	married	yes	yes	High school and above	Rural	Normal	¡Ý2	10.5	0	22700	103180	0
370	60	6	male	single	yes	no	Primary school	Rural	Normal	0	7	0	0	NA	1
390	65	6	female	married	no	no	Primary school	Rural	Normal	0	18	0	2160	161700	0
460	67	10	male	married	yes	yes	Primary school	Rural	Normal	0	13.5	0	NA	110900	1
370	61	2	female	married	no	no	Primary school	Rural	Obesity	¡Ý2	15	0	9128	43700	0
350	60	10	female	married	no	no	Middle school	Rural	Overweight	¡Ý2	14	0	NA	119900	1
360	62	10	female	married	no	no	Primary school	Rural	Normal	¡Ý2	12	0	6000	NA	1
460	60	3	male	married	yes	yes	Middle school	Rural	Normal	0	8.5	0	NA	NA	1
200	63	6	female	married	no	no	Primary school	Rural	Obesity	¡Ý2	18	0	12664	237325	1
300	68	4	male	married	yes	yes	Primary school	Rural	Normal	1	17	0	12664	237325	1
460	60	6	male	married	yes	no	Middle school	Rural	Underweight	0	14.5	0	NA	NA	0
230	69	2	female	married	no	no	Middle school	Rural	Normal	0	17	0	NA	NA	1
400	73	4	male	married	no	no	Primary school	Rural	Overweight	1	14.5	0	NA	NA	1
280	62	0	male	married	yes	yes	Primary school	Rural	Overweight	¡Ý2	14	0	1704	NA	1
330	68	4	male	married	yes	no	Primary school	Rural	Normal	¡Ý2	15	0	21728	109875	1
360	61	10	female	married	no	no	Primary school	Rural	Normal	0	16	0	NA	NA	0
400	60	7	male	married	yes	yes	Middle school	Rural	Overweight	0	12.5	0	1500	NA	1
450	72	3	male	married	yes	yes	High school and above	Rural	Normal	1	17.5	0	NA	NA	1
350	72	6	female	married	no	no	Middle school	Rural	Normal	1	13	0	NA	NA	1
310	62	1	female	married	no	no	Primary school	Urban	Overweight	1	16	0	2940	NA	0
440	63	2	male	married	yes	yes	Primary school	Urban	Overweight	¡Ý2	12.5	0	2940	NA	0
310	60	4	female	single	no	no	Middle school	Urban	Overweight	1	10.5	0	NA	NA	0
550	61	0	male	single	yes	yes	High school and above	Urban	Normal	¡Ý2	11.5	0	NA	NA	0
670	60	4	male	married	yes	yes	Middle school	Urban	Normal	¡Ý2	14.5	0	NA	485000	1
280	64	1	female	married	no	no	illiterate	Urban	Normal	0	9.5	0	33080	NA	0
500	70	9	male	married	yes	yes	Primary school	Urban	Overweight	¡Ý2	14	0	24864	18796	1
330	62	2	male	married	yes	yes	High school and above	Urban	Overweight	¡Ý2	15	0	124824	281550	0
310	68	6	female	married	no	no	Primary school	Rural	Underweight	0	7	0	1440	86500	1
320	69	4	male	married	yes	yes	Primary school	Rural	Normal	¡Ý2	12.5	0	1440	86500	1
560	61	0	male	married	no	yes	Primary school	Rural	Normal	0	9	0	NA	NA	1
370	65	8	female	married	no	no	Middle school	Rural	Normal	1	10	0	NA	108500	1
140	66	3	female	married	no	no	illiterate	Rural	Normal	¡Ý2	11	0	NA	40990	1
430	66	8	male	married	yes	no	illiterate	Rural	Normal	¡Ý2	6.5	0	NA	253700	0
350	67	6	male	married	yes	no	Primary school	Rural	Normal	0	12	0	NA	NA	1
200	67	12	female	married	no	no	Primary school	Rural	Normal	¡Ý2	10.5	0	NA	NA	1
300	62	3	female	married	no	no	Primary school	Rural	Normal	¡Ý2	14.5	0	300	1200	1
460	71	4	male	single	no	no	Middle school	Rural	Normal	0	13	0	1251	17580	1
340	60	15	female	married	no	no	illiterate	Rural	Normal	¡Ý2	12	0	1912	44070	1
350	72	5	female	married	no	no	High school and above	Urban	Normal	¡Ý2	16.5	0	NA	501255	0
280	73	3	male	married	yes	yes	High school and above	Urban	Normal	0	16.5	0	NA	501255	0
380	73	9	male	married	yes	yes	High school and above	Urban	Normal	¡Ý2	17	0	NA	374400	0
410	60	4	female	married	no	no	Middle school	Urban	Normal	¡Ý2	18	0	NA	374400	0
320	62	3	male	married	yes	yes	High school and above	Rural	Underweight	¡Ý2	10	0	NA	2050	1
380	64	0	male	married	yes	yes	High school and above	Urban	Overweight	1	16.5	0	NA	2144500	0
250	62	9	female	married	no	no	illiterate	Urban	Normal	¡Ý2	10	0	30000	36380	1
450	61	12	male	married	yes	yes	Middle school	Urban	Normal	1	14	0	NA	352200	1
310	67	4	female	married	no	no	Middle school	Urban	Normal	1	13.5	0	22800	NA	0
430	61	6	male	married	yes	yes	High school and above	Urban	Overweight	0	15	0	NA	1809200	0
360	63	3	male	married	yes	yes	High school and above	Urban	Normal	¡Ý2	16.5	0	NA	NA	0
220	71	3	female	married	no	no	Middle school	Rural	Underweight	0	9.5	0	1540	NA	1
280	65	13	female	married	no	no	Primary school	Rural	Overweight	1	15	0	3100	NA	0
360	66	14	male	married	yes	yes	Primary school	Rural	Normal	1	8	0	3100	NA	0
280	74	6	male	single	yes	yes	Primary school	Rural	Underweight	1	13	0	NA	208720	1
110	77	0	male	married	no	no	Primary school	Rural	Normal	0	15.5	0	NA	NA	1
350	61	9	male	married	yes	yes	Middle school	Rural	Normal	¡Ý2	12.5	0	434	NA	1
240	61	6	male	married	yes	no	Primary school	Rural	Normal	¡Ý2	12.5	0	NA	236300	1
370	70	5	male	married	yes	yes	Primary school	Rural	Obesity	¡Ý2	16	0	NA	61300	1
220	65	3	female	married	no	yes	Primary school	Rural	Normal	1	9	0	NA	61300	1
470	63	4	male	married	yes	yes	Primary school	Rural	Normal	¡Ý2	13	0	NA	113300	0
230	63	10	female	married	no	no	High school and above	Rural	Normal	¡Ý2	13	0	4060	-4800	0
490	73	6	male	married	yes	yes	Primary school	Rural	Normal	¡Ý2	15.5	0	NA	199620	1
470	68	6	male	single	yes	yes	Middle school	Rural	Normal	¡Ý2	3.5	0	26140	1310	0
250	63	8	female	married	no	yes	Primary school	Rural	Normal	¡Ý2	16.5	0	29600	40000	1
330	61	3	male	married	yes	yes	High school and above	Rural	Normal	1	14	0	NA	NA	1
410	60	9	male	married	yes	yes	Middle school	Rural	Normal	1	9	0	NA	39510	1
220	68	16	female	single	no	no	Primary school	Rural	Normal	¡Ý2	7	0	NA	850	0
320	61	1	female	married	no	no	High school and above	Urban	Normal	¡Ý2	8.5	0	68900	114200	1
460	66	9	male	married	yes	no	Primary school	Urban	Obesity	¡Ý2	9.5	0	NA	NA	1
190	72	18	male	married	yes	no	Primary school	Urban	Overweight	¡Ý2	11.5	0	NA	NA	0
290	69	13	male	married	yes	no	Primary school	Rural	Normal	¡Ý2	7	0	803280	84600	1
250	61	3	male	married	no	yes	Middle school	Rural	Normal	1	14.5	0	NA	148300	0
320	75	5	male	married	yes	yes	Primary school	Rural	Normal	0	8	0	1800	9580	1
230	63	13	female	married	no	yes	Primary school	Rural	Normal	¡Ý2	11.5	0	NA	818850	1
400	61	8	female	married	no	no	illiterate	Rural	Normal	¡Ý2	7	0	1200	139460	1
430	64	1	male	married	yes	yes	Middle school	Rural	Overweight	¡Ý2	16.5	0	1200	139460	1
260	69	6	female	single	no	yes	Primary school	Urban	Overweight	¡Ý2	14	0	NA	63370	1
540	66	6	male	married	yes	yes	Primary school	Urban	Normal	1	15.5	0	6020	144800	1
250	67	3	female	married	no	no	illiterate	Urban	Normal	0	13.5	0	6020	144800	1
260	75	7	female	single	no	no	illiterate	Urban	Normal	¡Ý2	11	0	NA	10550	0
430	60	10	male	married	yes	yes	High school and above	Urban	Normal	1	15.5	0	NA	298400	1
220	68	5	female	single	no	no	Primary school	Urban	Normal	0	7	0	0	NA	0
310	69	0	male	married	yes	yes	High school and above	Urban	Obesity	¡Ý2	16.5	0	31700	45500	0
260	71	4	female	married	no	no	Primary school	Urban	Normal	1	8.5	0	NA	NA	1
300	72	7	male	married	no	no	Primary school	Urban	Normal	¡Ý2	15.5	0	2400	43000	1
310	70	6	female	married	no	no	Middle school	Urban	Overweight	¡Ý2	14	0	2400	43000	1
180	61	6	male	married	yes	yes	Primary school	Rural	Normal	1	9	0	NA	35310	0
280	61	5	female	married	no	no	Middle school	Rural	Normal	¡Ý2	11.5	0	NA	35310	0
330	72	7	male	married	yes	yes	Primary school	Rural	Normal	1	12.5	0	42460	197900	0
360	65	9	male	married	yes	no	Primary school	Rural	Normal	¡Ý2	15	0	NA	64050	1
310	68	21	male	married	yes	yes	Primary school	Rural	Normal	¡Ý2	9	0	4175	NA	1
360	61	3	male	married	yes	yes	Middle school	Rural	Overweight	¡Ý2	11	0	14700	47950	1
290	64	4	male	married	yes	yes	Primary school	Urban	Overweight	1	16	0	NA	154252	1
180	62	17	female	married	yes	yes	Middle school	Urban	Overweight	0	14.5	0	NA	154252	1
300	66	6	male	married	no	yes	Primary school	Urban	Overweight	¡Ý2	11	0	13040	66640	1
90	77	0	female	single	no	yes	Primary school	Urban	Normal	0	7.5	0	24650	42700	1
330	66	0	male	married	yes	no	Middle school	Urban	Overweight	0	11	0	NA	127000	0
220	66	5	female	married	no	no	Primary school	Urban	Normal	¡Ý2	8	0	NA	127000	0
510	62	7	male	married	yes	yes	Primary school	Rural	Normal	¡Ý2	16.5	0	NA	NA	1
330	60	11	female	married	no	no	Middle school	Rural	Normal	0	10.5	0	NA	-405640	1
440	61	17	male	married	yes	yes	Primary school	Rural	Normal	¡Ý2	11.5	0	NA	-405640	1
280	75	3	male	married	yes	yes	Primary school	Rural	Underweight	¡Ý2	8	0	NA	NA	0
370	60	5	female	married	no	yes	Middle school	Rural	Normal	¡Ý2	10.5	0	NA	NA	0
410	62	4	male	married	yes	yes	Primary school	Rural	Normal	1	12.5	0	NA	NA	0
230	60	12	female	married	no	no	Middle school	Rural	Normal	¡Ý2	14.5	0	NA	NA	0
320	68	11	female	married	no	yes	Middle school	Urban	Overweight	¡Ý2	14	0	NA	515750	1
330	61	11	female	married	no	yes	Primary school	Urban	Normal	1	13	0	NA	287700	0
310	62	1	male	married	yes	yes	Primary school	Urban	Overweight	¡Ý2	11.5	0	NA	287700	0
325	70	2	male	married	yes	yes	Primary school	Urban	Normal	¡Ý2	13.5	0	29000	NA	1
200	65	5	female	married	no	no	Primary school	Urban	Overweight	0	15.5	0	37200	675200	1
420	72	3	male	married	yes	yes	High school and above	Urban	Normal	1	14.5	0	37200	675200	1
600	69	2	male	married	yes	yes	High school and above	Urban	Overweight	1	13	0	NA	263050	0
420	67	5	female	married	no	no	Middle school	Urban	Overweight	1	16	0	NA	263050	0
400	70	4	male	married	no	no	Middle school	Urban	Normal	1	14	0	21900	269105	0
320	66	6	female	married	no	no	Primary school	Urban	Normal	¡Ý2	15.5	0	21900	269105	0
420	68	3	male	married	yes	yes	Primary school	Urban	Overweight	0	14	0	61920	495300	1
280	69	8	female	married	no	no	Middle school	Urban	Normal	¡Ý2	13	0	0	443500	1
580	72	2	male	married	yes	yes	High school and above	Urban	Overweight	¡Ý2	13.5	0	0	443500	1
300	62	15	female	married	no	no	Primary school	Urban	Normal	¡Ý2	3	0	NA	174410	1
360	65	7	female	married	no	no	Middle school	Urban	Overweight	¡Ý2	17	0	1100	NA	1
360	61	10	male	married	yes	yes	Middle school	Urban	Normal	0	19	0	334960	NA	0
360	70	2	male	married	yes	no	Primary school	Urban	Normal	¡Ý2	13.5	0	14400	14750	0
280	61	7	female	married	no	no	Primary school	Urban	Overweight	1	19	0	14400	14750	0
230	64	21	female	married	yes	no	High school and above	Urban	Overweight	¡Ý2	14	0	NA	-96500	0
620	66	8	male	married	no	yes	Primary school	Urban	Overweight	¡Ý2	13.5	0	NA	-96500	0
610	66	5	male	married	yes	yes	Primary school	Rural	Normal	0	15	0	4240	122300	0
320	66	17	male	married	yes	yes	Primary school	Rural	Normal	¡Ý2	11	0	1460	30870	0
440	63	7	male	married	no	yes	Primary school	Rural	Normal	1	14.5	0	7350	59500	0
260	62	13	female	married	no	yes	Primary school	Rural	Normal	1	14	0	NA	NA	1
400	73	1	male	single	yes	yes	illiterate	Rural	Normal	¡Ý2	6	0	31340	35350	1
550	69	0	male	single	yes	yes	Primary school	Rural	Overweight	1	12.5	0	NA	3200	1
290	67	12	female	single	no	no	Primary school	Urban	Overweight	0	10.5	0	NA	NA	1
260	63	5	female	married	no	no	Primary school	Urban	Overweight	0	15	0	NA	NA	1
280	61	1	female	married	no	no	Middle school	Urban	Normal	1	12.5	0	1540	NA	1
480	63	12	male	married	yes	no	Primary school	Urban	Normal	1	9	0	NA	1050800	1
330	72	5	female	single	yes	no	Primary school	Urban	Normal	¡Ý2	6	0	250	NA	1
470	62	0	male	married	no	yes	illiterate	Rural	Normal	1	8	0	NA	216200	0
330	69	9	female	single	no	yes	Primary school	Rural	Normal	¡Ý2	9.5	0	NA	NA	1
500	76	2	male	married	no	yes	High school and above	Rural	Normal	1	15	0	NA	122000	1
